# Supplementary material for: Health system governance to support scale up of mental health care in Ethiopia: a qualitative study
Source: Int J Ment Health Syst. 2017 Jun 8;11:38. doi: 10.1186/s13033-017-0144-4 (PMC5465569; doi:10.1186/s13033-017-0144-4)
Supplement: Supplementary file 4 — Additional file 4. Analysis matrix 1. [file 13033_2017_144_MOESM4_ESM.xlsx]

## Sheet: Rule of law
Rule of law
Respondents	Regulation of mental health care			Absence of mental health law
Sex- Male	Adequate level of Regulation	Inadequate regulation		Barrier to scale-up		Can be developed in parallel with scale-up		Priority
Organization-woreda health office	Adequate level of Regulation	Handled through general regulatory body	Absence of codes of conduct
IDI-08
Sex- Male
Organization-HC
IDI-10
Sex- Male
Organization-HC
IDI-14
Sex- Male
Organization-HC
IDI-15
Sex- Male
Organization-HC
IDI-16	`
Sex- Male
Organization-HC
IDI-17

## Sheet: Strategic vision
Strategic vision	Strategic Vision
Respondents	Existance of mental health strategy						Development and implementation of mental health															Leadership
Sex-Male	Strategy as facilitator for mental health care		Barriers to usefulness of strategy		Consultation of strategy		Barriers to development and implementation of plan										Facilitative factors for development and implementation of plan					Barriers		Facilitators
Organization- District health office	Strategy as facilitator for mental health care		Barriers to usefulness of strategy			Barriers to dev't and impl. Of plan	HR planning: specialist mental health professionals expansion	HR planning: specialist mental health professionals role change	weak monitoring of implementation	Weak HMIS for mental health	Feasibility and sustainability of supervision/mentoring framework	Challenges with regional co-ordination	Financial planning and forecasting (low demand)	low awareness and commitement at lower level management	low institutional memory	Barriers to development and implementation of plan	Decentralization of planning	Decentralization of psychiatrists to regions (expansion of psychiatrists)	Supervision and mentoring framework	Involving stackholders	Facilitative factors for development and implementation of plan	limited number of people with adequate leadership capacity		Strong high level leadership	High commitment from mental health professionals
IDI-08											P. I hope it might have feasible and sustainable						P. About health care planning, activities which are
											monitoring if we can assign a focal person among						working on health programmes have conversion factors, it
											professionals who are taking training now or if there is a						considers population number (number of population which
											person who can work accountably, that might help to						expected to use the service); there are some plans which
											evaluate. And also that person will be able to identify the						are coming from Zone, and again we use to plan by taking
											gaps as well as unperformed activities. For example the						the plan from Zone as initial and by considering our
											other disease like HIV, TB... has a focal person each						population, and then we will start implementation from top
											health care; for example if the implementation becomes poor,						to bottom, we are working together. Each health centres has
											we are going to identify the kebele which performs poorly						a supporter from the woreda office and also each catchment
											and also the evaluation has been conducted based on that;						kebele has a supporter from the health centres, each
											similarly, I think it will be better, if there can be a						professional has a way to implement the plan, for example
											focal person and independent structure.						if there is a case which is difficult for the health
																	extension worker, there is condition which obligate the
																	health professional from the health centre to go there and
																	work with her or help her; the evaluation has been done per
																	month at the health centre level and also at the woreda
																	level based on that.
Sex- Male												I: Did you do anything to solve these problems?					R: We have woreda base plan which includes health center
Organization-HC												R: We discuss the problem in a meeting at a regional level.					managers and woreda officers. Around March and April the
IDI-10												Higher officials told us that they know nothing about this					overall woreda base plan will be made. We made short term
												problem. Instead, they thought things are going good by the					plan for the year at the zonal level. There are aggregate
												new supply system.					planes that come from the national or regional level to the
																	health center. Starting from 2003, 2004 E.C. planes became
																	health center based. In earlier times it was woreda based.
																	Health center managers will be involved on the national
																	plan based on the existing situation of the woreda.
Sex- Male							P. The first thing I suggest it to develop a Policy, for										P. First, at the level of the region in the presence of the
Organization-HC							example a policy that support the people who are engaged in										meeting of all Zonal, and Woreda heads, then it will be
IDI-14							such service and who have the interest to serve the people										taken in to the level of Woreda, as Woreda Base plan, in
							to develop and foster their capacity by numerous trainings										the presence of Woreda heads, then the strategy will be
							and education related to mental health. But there are no										taken to the health center attached with the main plan and
							facilities as well as policy in these regard, if for										strategic chart. on the basis of the health centers work
							example I want to develop my knowledge in the field of										plan, to be given for each performer (implementers). There
							Psychiatry, there are no facilities nearby. as you know										will be official delivery or handover of the plan with the
							today many health worker want to learn health officer,										performers (they exchange signatures). and the performers
							public management, BCC but if there is anyone who is										will also made official exchange of signatures with the
							interested to learn at least Psychiatry, one of the										society representatives. this is the way it is implanted
							discouraging factor would be the absence available facility
							and adequate access nearby. this is to say available
							facilities are important factor for example if there is any
							school or center in Butajira that provide mental health
							service training, there are many people who want to trained
							and help the society in these regard. But there is no
							access.
Sex- Male
Organization-HC
IDI-15
Sex- Male																		P. First from Federal to Region, then the Region will adopt
Organization-HC																		it its conditions, and send to the Zones and the zone
IDI-16																		administration will reconsider it to its condition and hand
																		it over to the Woreda it is like this.
Sex- Male	P. I think it is good, as we know mental health and people		P. One clear disadvantage will be that, we might face			P. By the way, they don't start implementation in all				P. It is stated in a vague way, it is not clear about				In addition, the woreda should not be dependent on the			P. When it arrives at Zonal level, they will call a meeting.
Organization-HC	with this problem have been ignored. They have been		capacity problem because it is obvious that they have been			health centers.				mental health indicators. We are not using HMIS indicators				project, it should be able to build its capacity to be in
IDI-17	suffering a lot and also didn't get a proper care, and they		treated by specialists but if this integration is							until they write it clearly.				charge and administer like other packages by allocating its			P. Woreda officials (administrators), health center heads
	have been referred to Addis Ababa and to other far places		applicable they are going to be treated by nurses and			P. Here, in our health center only.								own budget. Because this is the government plan, the			and other concerned bodies. We use to discuss and prepare a
	instead of getting treatment easily and get better like the		others, so, it might not be as it is desired, but even							P. We are using our records.				projects are here only to initiate and start. Otherwise I			plan and then start implementation.
	other patients. In addition to this the society have		though there will be some limitations we can compensate if			P. Yes, we already started after the training. All our								am afraid, we might end up dependent on the projects, and
	negative attitude towards them, so, it will be good if they		we can establish good referral system.			staffs got training even though relevant medications did				P. We have different disorders independently…. But it puts				assuming it is somebody’s or some organization’s obligation.			P. Yes, when they mention things we use to raise our
	can get the service in the nearby places, I think it will					not arrive yet, and the person who appointed there has been				mental disorder as HMIS indicator, so, we can do nothing if							existing situations, for example let me tell you our
	be successful.		P. Yes, there might be gap regarding knowledge and also			checking us since then.				we use this as an indicator.							experience; as we were discussing with the society members,
			health facilities might not be suitable to deliver this											P. Yes, the woreda should take over and participate in the			at some places in Guragae zone discussions were conducted
			service.			P. This medications are not available in the health center								evaluation with the project together and also when the			in places where members of the community are chewing chat,
						level and also PFSA doesn't provide those medications.								projects come to the health facilities they should come			although their action is not acceptable from the health
			P. The patients may shout or disturb on the way he/she											with the woreda people because they (projects) are going			perspective; that was one way of getting access to the
			comes but the health facilities setup may not be suitable			P. No, they don't, even though they may provide some.								leave the work to them anyways.			community members. And in some other woredas, we met them
			for such situations because they are going to treat that														at their edir and ekub meetings, as I told you it depends
			person in OPD, so, there will be such problems but still it														on the woreda’s and also community’s situation and also we
			could be improved through time by constructing new rooms, I														use to adopt the plan according to it; the higher officials
			don't expect any problems other than these.											P. Yes, they are going to give the lead for the woreda, so,			also want to the implementation, and they are not imposing
														it is good if they can participate at the beginning. And I			the way of implementation; they will give us the plan and
														think it should be designed as one of the programs (mental			then we will report how we performed it.
														health) at the woreda level.

## Sheet: Participation and consensus
	Participation and Consensus
Respondents	Coordination and Consultation							Consultation/involvement with service providers		Consultation/involvement with service users							Consultation/involvement with community			Consultation with other sectors
	Coordination and Consultation barriers			Coordination and Consultation facilittive factors				Barriers to consultation with service providers	Facilitative factors for consultation with service providers	Barriers to consultation with service users		Facilitative factors for consultation with service users				Facilitative factors for consultation with community			Barriers to consultation with community	Barriers to consultation with other sectors	Facilitative factors for consultation with other sectors
Sex-Male	Integration in to general health policy/plan	Not having an appointed coordinator	Coordination and Consultation barriers	Plan to estabilish NIMH	Appointing a coordination	Coordination and Consultation facilitative factors	Plan to implement the new mental health strategy	Barriers to consultation with service providers	Facilitative factors for consultation with service providers	Attitudes from leaders and administrators	Barriers toconsultation with su	Precedent from other illness type	Empowerment of service users	Plan for NIMH	Facilitative factors for consultation with su	Plan for NIMH	Form/meetings	Fasilitating cosultation with community	Barriers to consultation with community	Barriers to consultation with other sectors	Plan for NIMH	Plan to wotk other sectors	Facilitative factors for consultation with other sectors
Organization- woreda health office			P. There are professionals who are taking trainings on			P. First and foremost, the coordinator probably may go to						P. Yes, they can do that, if they are better (in their	P. Because, there might not be a condition for them to									P. It will make the work successful, for example if we	P. Yes, it does, as I said it before, the program is drawn
IDI-08			mental health, and they might be appointed to this			the primary level of the society and try to create						normal state) and also the society accepts them, for	ignore when they see people with this problem, and also									take education everyone’s child will be there, it will be	until kebele (farmers), but the major work is the awareness
			responsibility. I hope they will take responsibility and			awareness, 2nd convincing patients or their						example, sometimes HIV patients are giving education about	they might indicate for those people where they can get the									good, if any other sectors work with education sector. So,	creation, we use to work on how HIV can transmits ....and
			run an independent program like other health professionals			caregivers/families to invite them into the health centres						HIV and how they were and how they are now, that is a	service, so, I believe their participation can bring a									working with them will play a big role in identifying	in the first place we have a program on schools because we
			are doing in other disciplines. They receive enough			in order to get proper treatment.						lesson to the society to protect itself from the virus,	better thing.									people with this problem and to help them to get treatment.	can get many students together; second we are working on
			training to carry out different/all cases, therefore, I			Yes, he can create a comfortable situation in the						similarly, mental health patients will have more acceptance										For example, in our case we were successful when we work	what the society should do, and this helps the society to
			don’t think they will leave it or take it as someone’s			society to work with them on mental health.						than anybody else, I think organizations needs working with	P. Yes, I do. Firstly to let them participate in the									with schools, the same is applicable to mental health if we	take it as its own responsibility. And this helps to brings
			business.									them and also participating them in meetings and in other	discussions will help to develop their awareness better,									can work with other sectors, for example if the person has	change and minimizes stigma and discrimination. Finally we
												activities will be helpful to facilitate the program.	second on the basis of the information collect from them,									mental health problem, that person might be commit crime	will be able to show the society how HIV patients can
			P. The person in charge can carry out different roles, for										we can understand what things has been carried out and what									(that person might attack people or cause other troubles),	support and change themselves. During the awareness
			instance, we can take report exchange as an example; let’s										things are jumped or ignored, as well as what major									so, I think working with others might help to get	creation we use to tell them that, if a person is exposed
			take HIV, it has coordinator, there is a structure that										problems they faced from the community.									information about what type of person he/she is or to know	he/she has to take blood examination and know the exact
			enable the coordinator work from top to bottom till Kebele,																			what is happening around him/her or to know about that	situation and then telling them what that person should do
			so, the same is true for this, there should be a																			persons history.	after wards.... after we have done all those things we have
			coordinator that work with each health centres and also										P. Yes, I think they know better than anyone; although they										been seen a continuous change, I think we can apply this
			from the health centres to till kebele (health extension										can’t be better than the professionals; they might work										for mental health too.
			workers), I think such type of working structure should be										hard by taking it with responsibility because they suffered
			arranged.										a lot from it.
			P. He is following up...okay... everywhere; for example,
			starting from working on awareness creation, to protect HIV
			patients from stigma and discrimination with the health
			centre. In addition to this, this person use to go to
			kebele and discuss with respected people about the existing
			situation and how to handle or to stop the problem. The
			coordinator is also working with full responsibility about
			the service quality related to counselling and examination
			in all health facilities in this woreda.
			P. About provision of medication, there is a service
			delivery in the health centres.; sometimes there are some
			defaulters at kebeles, and to protect this we use to meet
			with administrators as soon as the information came from
			the health centres and try to identify the patient’s kebele
			and then keep that person from quitting his/her medication;
			to keep patients on their medication or to protect them
			from quitting their medication due to food shortage, we
			have food provision program in this woreda. And also there
			are conditions which the societies itself use to support
			them by thinking that they (patients) are their families.
			And the coordinator has a big role on the prevention of HIV
			and convincing the community to consider such problems as
			common social problem.
Sex- Male	R: In our woreda at kebele level, around 2004 EC, there was													R: Actually, it is important. When we implement our plan we		R: In my opinion, it is good to participate. Especially,
Organization-HC	some data collection in collaboration with AAU. In June													couldn’t say since you had this you should do this. To		Participating caregivers in medicine supply and other
IDI-10	2005 EC, experts from AAU came and made studies. In our													deliver quality service we have to make patients our center.		planning is important. People at the grass root level
	woreda, we do not have an appointed mental													To improve the quality of the service we prepare public		should be convinced on the prepared plan otherwise we
	health/non-communicable coordinator instead it is placed													forum. It is good to get comments from service users as		cannot achieve our goal. We also have to see the
	under disease prevention department.													long as we want to improve the service. I am not saying we		challenges that we may face during implementation.
														do not have to involve them at all. I want to say we don’t
	R: As I told you before, mental health service is not													have to involve them in the planning (at the beginning) but
	integrated with other health services; instead we are doing													we have to involve them in the process of implementation.
	at the community level. Health extension workers look for													They may show us the right track.
	mental health patients and their family to assist. Last
	time one small study was made on OPD patients for 15 days.
	The study was done to know the problems associated with
	mental health patients. Participants were referred to
	Butajira hospital. According to the information I had we
	are looking for patients in the committee and we are doing
	studies to know how many of OPD patients have mental health
	problem?
Sex- Male	P. Yes! We have at the level of structure. A structure that		P. I don't know any coordinator in this regard, at this				P. It is better today, than the former time, previously,									P First of all when we conduct the health care service				P. It is very difficult to say we did something for mental			P. If you take the example of our Woreda, we are working
Organization-HC	is not particularly engaged to this (mental health)		level until now. But I know someone was assigned at the				they don't consider the importance of mental health service									planning we usually participate community delegates, that				health? we are not doing anything.			together like one body of administration, agriculture,
IDI-14	structure is already in function to run other similar		level of Zone, I. e. Butajira. In our Woreda there are				as important as the others. but recently, the Woreda sent									represent the entire community, they can report or whatever							education, health, they are the main bodies that evaluate
	programs.		about 56 Kebeles and there are already eight (8) health				one person to be trained for psychiatry in Mekele									they want we don't gather all at the same time. if they say							each activities of the Woreda together, the heads of each
			posts. And there is no coordinator in any of these places.				University, capital of Tigray region,									the for example, there is a problem of malaria we will give							offices usually meet together to discuss the existing
																priority to malaria, if it is epilepsy, they can report and							situations of the Woreda. so the head of the Woreda health
	P. Yes! We don't have any program for mental health. but we		P. As I said it earlier we don't have job leadership or													it will be included in the health planning. if there are							office, as part of the council will give detail needs and
	have other programs in other health matters. It is the same		coordinator for such things at the Woreda Level. Whenever													any of them in the community considered as treats, they can							demands that the health sector needs. They together follow
	all the way.		new person is employed / recruited or transfer, he will													explain and that will be included such as psychological							up everything that the concern the society. so this is the
																problems, such as epilepsy and the like							good opportunity to make anything part of the woreda
			be taken very seriously. Then the net work between the																				program, like we did for HIV/AIDS, TB and other. that will
			health post and health center, must be bonded properly.																				enable to be identified by others including education
			That means, in other word, there should be someone
			(professional) who is engaged in this field regularly for
			evaluation and professional support at the woreda level.
			Then for effective result, orientations, short term
			trainings on much related subjects maters and methodologies,
			distributing small broachers and resource material in
			their levels will also support them.
			P. In order to implement this, we need to have a specific
			department that lead such programs at the Wored level,
			entrusted with the descriptions of duties, like
			facilitating periodic supervision, initiating training
			programs, Tele-Medicine, and also making periodic records
			and reporting
Sex- Male			P. First, there should be a person who can coordinate this,					P. There is one thing...uhh..first you should be around to					P. When we say their caregivers are participating in such	P. The awareness creation even only could have a big
Organization-HC			for example, there is an organized body which is working					identify their problem and you should be able to					programs, simultaneously they are learning about how to	contribution; they are service users, if they are aware of
IDI-15			on MDS, there is specific report exchange between HC with					communicate with them, and then you will do something's					give care for patients, so their participation is	the service and knows where to go first, I think the
			woreda, woreda with zone, zone with region and region to					daily to help them after you become able to communicate					significant.	success of the implementation will be quick....uhh...
			federal, it is interrelated, so, we can use the same for					with them.						because they understand this problem as an attack of evil
			this case too…uhh…and I think the service will expand if											sprite but if they can identify what their problem is and
			the required follow up is settled. Regarding an										P. First they will discuss in households and then they	knows where to go to find the solution then I don't see the
			availability of trained manpower, we should train					P. There should be a skilled person who is able to support					will teach the society. If we can alleviate the problem	problem to success.
			professionals step by step (few for the beginning and then					us regarding mental health.					through this patients may found a better condition for them
			and then) and seriously follow up…uhh…we can do better by										to able to survive, most of the time the discrimination
			identifying the gap…uhh…first of all we need to start the					P. Knowledge...uhh...I think you are not going to start					itself may lead their condition to worst. If the caregivers	P. It has a wider contribution. Because the first and
			implementation, if we start we will be able to identify the					doing without knowing anything about it, I will be happy					be capable of understanding the causes, what to do and	foremost they are the starting and the ending points,….
			gaps through process and try to fill the gaps which already					if I will have knowledge and coordinate the program, but I					giving the required care, it will be significant.	uhhh…. so if the community is aware of the cause, the
			identified, and also if there is an appointed coordinator					can't lead if I know nothing.						effect, the prevention and the precaution of the illness
			or a specific department independently, the integration											then they can control it.
			will be successful, I think like that.
														P. It is good regarding the promotion, they can tell or
			P. It will be difficult unless we can assign a focal					P. There may be other things but we are going to see that						aware the people with this problem to go and get the
			person who can arrange and establish the department in an					when we go through it.; we might need many things to give						service even though they can't give the service by
			organized way, similarly, we will face problems if we can’t					the service, even clinic construction, constructing						themselves...uhh...if one person can be able to tell to the
			provide trainings which can refresh the professionals and					independent facility for mental health in the health center						other person to go and get service, I think that indicates
			also unavailability of these trainings may expose as for					is a big deal...uhh...providing the required medication,						service quality.
			shortage of trained professionals.					preparing facility, empowering the professionals, we can
								deliver the service then.
			P. First of all there should be a responsible body which
			can run the program; second it should be launched starting
			from woreda level to the bottom ...uhh...if everyone has
			awareness about the availability of the service at the
			health center, we can expand the service easily...uhh...but
			as I told you there should be a responsible body which can
			run the program properly.
Sex- Male			P. There should be one focal person to speak about this.								P. Yes! it is good to involve them, because the family			P. Yes! it is good to involve them, because the family						P. There might be important sectors like the motor cycle
Organization-HC			You know there are administrative meetings, and individuals								members can understand everything, and if there is god			members can understand everything, and if there is god						and bicycle, in order to run the program, so we don't have
IDI-16			from each sector will be there. for example there is one								result they will be witness to the affectivity of the			result they will be witness to the affectivity of the						to wait the only the health office to run the program, the
			person for TB , that person participate in many meetings								program. That will help to develop trust among the society.			program. That will help to develop trust among the society.						agriculture office, and other sectors also must share the
			representing his responsibility, whenever he is in the																	burden. Even many other offices should cooperate, we must
			meeting he speak about his program so the members will be											P. I have already told you, I am going to tell you again,						not see the problem from only one angle, we should consider
			informed and create awareness and promotion.											if that patient is treated well he will be witness and will						how many social and family problems it may bring, for
														publicize positively and propagate the good result of the						example someone who is mentally sick or, will be sick in
			P. If there is someone at least at the level of Woreda that											program to the community, the treated-patients would spread						different conditions can bring security problem to its
			may bring significant change in creating awareness, in											out where they took the medicine and what type of program						family and society, so it must consider the number of
			relating the issue of the mental health program with other											helped them restore their health. and in addition the						social sections,
			offices of the Woreda.											participation of the patients or their caregivers will be a
														good source of constructive comments, on the both strength
			P. The presence of person is very significant, for example											and weakness of the program.
			we took everything from the Woreda to the community then
			there is someone concerning mental health program then all											P. Yes! they may have role, because they may receive proper
			offices will share responsibility, which is it											service or improper service, their comment from the service						P. There should be one focal person to speak about this.
														deliver, can be taken, and the caregivers comment can be						You know there are administrative meetings, and individuals
			P. I think the presence of one focal person will solve many											reported properly.						from each sector will be there. for example there is one
			problems, if someone is in problem then he can directly go																	person for TB , that person participate in many meetings
			to that person, the patient may not be required to go to																	representing his responsibility, whenever he is in the
			Butajira hospital or any where first, he can go to his																	meeting he speak about his program so the members will be
			Woreda first. And in order to make the program functional																	informed and create awareness and promotion.
			and fruitful the activity of the focal person is decisive.
			And for the caregiver, sometimes they don't want to sit and
			wait, sometimes they prefer not to stay in the health
			center for days, they prefer to go back home and return,
			they always complain for waiting in the health center, once
			they come they need immediate treatment and they want to
			rush home, in these case if there is someone who is
			working for them all problems can be solved, even he can
			explain in details about what they should do for them.
Sex- Male																							P. We are doing our works by collaborating with other
Organization-HC																							sectors, for example, with the education sector, we are
IDI-17																							doing by collaborating with schools, we use to go to
																							schools if we want to mobilize the society regarding in any
																							health related issues; we will tell our issue to the
																							students and then they will spread it to the community;
																							similarly if they need something from us we use to go and
																							give help, for example there are HIV clubs in schools. The
																							same is true with Agricultural sector, we couldn’t be able
																							to work in kebeles, if we were not working with them, we
																							use to run meetings together; the health extension workers
																							use to do agricultural works and the agriculture
																							professionals use to do health related works, we use to
																							give him/her assignment to do something for us when that
																							person go to the gote.
																							P. Yes, we use to do like that; health, agriculture and
																							education sectors use to work together in the kebele level,
																							we use to divide Gotes.

## Sheet: Responsiveness & integration of
	Responsiveness and integration of care
	Priority given to mental health		Integration at the facility level											Mental illness burden and needs of users		Integration at community level
Respondents	Comparing priority	Negative attitude/low awareness of importance	Negative of integration					Positive of integration						Barriers to community based service		Barriers for community based services			Facilitative factorsfor community based service
Sex-Male	Comparing priority	Negative attitude/low awareness of importance	Lack of capacity in mental health	Lack of time/busy work load	Negative attitude/not my job	Additional work load for PHC workers	negative of integration	Improving other parts of general health care	Improving access	Benefit patient health	Benefit patients/family's finance and time	Health workers gaining additional skill	Positive of integration	low demand	Barriers to community based service	lack of recognition/trust	Acceptability/low focus on community engagement	Barriers for community based service	Existing comminity network	Existing community engagement in health care
Organization- woreda health office		P. Yes, they do; because their families might not
IDI-08		understand, if a person gets a simple mental health problem								P. The integration is important, because there are cases										P. Health development army structure is 1to5, one leader
		they will take that person to the holy water or elsewhere								which could be treated easily; but remain without										and five group members, and she (the leader) use to discuss
		rather taking them to health centers, and this is commonly								treatment, sometimes families ignore it, so, we can avoid										with the group members how to perform their work and this
		because of their less awareness about its treatment.								such problems easily if the service can be delivered at the										might facilitate more access to address the case, similarly,
										health center level or in small towns.										the development group has 30 members.
		P. It will be difficult until they get awareness, as I
		told you before, even myself, I don’t have the same								P. Its advantage is that, mental illness can start from										P. What we have been doing is, they might be taking ART,
		attitude about the case before and after I participated in								simple stage and become severe, and if a person can get										and if we get a defaulter, first we will find out where
		the program; currently I am in a position not to ignore the								treatment at the early stage, his/her sickness might not										that person’s Kebele and Gote and then we will go; second
		problem, which previously, I used to pass such issues								turn to the worst, or he/she can be better easily; this is										there are associations which are established by HIV
		without giving a any attention, similarly, when we go to								its biggest advantage. I don’t think it has any										patients, and then we will contact a person from the
		Kebeles, until they get awareness about its usefulness or...								disadvantage, because if we can mobilize and create										association and try to figure out why that person quit
										awareness amongst the society and also if the health										his/her medication or what problem does that person have
		P. As I said it before, first there should be awareness in								centers can deliver the service, the society is going to										and then we will try to solve his/her problems; sometimes
		the society, if there is the service and also if they know								use the service.										people might take medications without food in that case we
		the availability of the service delivery, I don’t think																		use to deal with the kebele to provide that person food or
		there will be any problem.								P. It is important, because if the problem happens in the										other things often.
										society, families use to take them to other places or if
										families do nothing for patients their sickness will
										aggravate; but if there is a service delivery at the nearby
										health center the conditions in the societies to come for
										treatment would improve and also if there are trained
										professionals in the health care centers there might be a
										chance to treat and cure patients, that is how we can
										control or prevent the problem.
Sex- Male				R: Currently, they are doing a huge multi-dimensional work.					R: This is very important. Though I do not have nationwide	I think delivering	R: It is very important. As I mentioned earlier giving	R: As I told you before, it is good to integrate with the							R: According to the policy, health extension workers are
Organization-HC				The volume of work they are doing is difficult to run by					information, I can say at the regional level mental health	mental health service at the PHC help at least patients who	advices may give relief for the patient. If he wants to go	primary health care. The integration will improve the							expected to do two days in the health posts and three days
IDI-10				one extension worker. They will work in health post once or					service is given at the hospital level. I think delivering	do not have complicated mental health problem.	to the hospital, he will spend his time; he will travel	capacity of health professionals around mental health							in the community. They are working the thirteen packages.
				twice a week. In my opinion they might have time to do this					mental health service at the PHC help at least patients who		several kms. For example in our area if someone wants to	illness. This will make medicines that were prescribed by							They made house to house visit. If they get mental health
				job. Actually they are doing their job based on their time					do not have complicated mental health problem.		get the service, he should go to Butajira hospital or	psychiatric nurses available. As long as there is a trained							patient, they will take him to the health post.
				table. During their working hour in the health posts they							Ammanuel hospital in Addis. But if the service is delivered	professional there is no reason to not deliver the service
				will do child and mother health, family planning, HIV/AIDS					R: We already discuss many things. I want to say few things.		in the nearby they can save money and time. Currently	at the health center level.							I: How do you make regular follow ups? Do you have a
				counseling service and consultation. They can give mental					I appreciate the idea of integrating mental health service		services at the PHC are limited and mental health not								mechanism to filter dropouts?
				health consultation service in addition to their work. In					to primary health care. This makes the service easily		included. Including mental health will make the service								R: For example people living with chronic illness like TV
									reachable to the society at large. When the HIV service		better. It also builds the capacity of the physician.								would give their and their contact person’s address. If
									started it was given in one woreda health center. Mental		People will get the service with low cost in short period								they didn’t come on the appointed day the patient or his
									health service can be delivered in the same manner.		of time.								contact person will be contacted by his address.
									Continuous training should be given for mental health										I: How do you contact them?
									professionals. Manuals should be prepared and distributed										R: If the contact person is in the town we try to get
									to all health professionals.										him/her physically. Otherwise we will call him. If he died
																			or transfers to other place he will request certificate to
																			show for the new health facility providers.
Sex- Male	P. First, on the government side, it needs economic	P. Because, there is societal perception: first the	P. It has no disadvantage, but in my opinion, to bring	P. If we have the budget, it is better to employ specific					the service of the health post must be upgraded. For	P. Its advantage is to will help the society to receive		P. The main advantage is that the primary health care					P. Yes! It has many benefits, for example the health		P. Yes! It has many benefits, for example the health	If you consider the social structure now the development
Organization-HC	strength give more attention towards it, and also more	society has economic problem...uhh...second the society has	down the service at the health center level easily we need	person to run issues relate to mental health, but otherwise					example, if the specialist doctors from Amanuel Hospital	proper mental health service and it will be helpful to cure		workers will be able to identify the case and treat the					extension workers move in the rural places carrying the 16		extension workers move in the rural places carrying the 16	team and the health post are related and you can bring it
IDI-14	understanding about its importance, for example there were	problems which inherited form its ancestors regarding	to have skilled professionals...uhh...standardized	the duty can be added upon the head of the health center.					have periodically visited at least Butajira on a	simple mental health problems at the early stage or before		patient and as the same time it will help them to refer the					(sixteen) health packages. there is no mental health		(sixteen) health packages. there is no mental health	until the lowest level, there are also a "1 to 5"
	occasions where numerous programs have been intensified or	mental health problem so they use to go to Holy water, to	equipments...uhh...if we can create settings which can						particularly specified time, and if there is a	it changes to serious stage.		patient to the next responsible professional.					service package among the 16 (sixteen) health packages. and		service package among the 16 (sixteen) health packages. and	correspondence that include a group of six people which are
	extended from top to bottom, even if you take the example	tenkuay rather than seeing it as a disease and going to the	fulfill this I don't think we will face any problem but I						Tele-Medicine service is available it can be done,								there is no prepared material in this regard. there is no		there is no prepared material in this regard. there is no	also powerful to identify major social problems, that may
	of the last five years, there are programs like TB, which	health facility...uhh... they use to go to the health	have a doubt on having skilled professionals and also a							P. For example as much as I know in our country, Emanuel							issue that include mental health of addressing		issue that include mental health of addressing	cause depression and social tension. In this way and chain
	have been extended until the lowest level. But if you take	facility at the end when they have no option...uhh...for	setup which can let them to work comfortably.						P. even if we faced problems, we exchange ideas by	Hospital is the only institution, but people with mental							psychological problems. ..Uhh...the health extension		psychological problems. ..Uhh...the health extension	you can outreach the entire society.
	the experience of mental health service distribution you	example when they come to us we use to put some ways to get							telephone with those specialist doctors who have thought us,	problem are getting there after they have been through a							workers have personal, individual contact with every		workers have personal, individual contact with every
	will find it suspended and limited in few places like Addis	a better treatment but they don't have interest to follow							but it very difficult to reach the doctors as you wish. I	lot....uhh...after their situation get worse and through a							farmers or rural inhabitants, per house level. So as I said		farmers or rural inhabitants, per house level. So as I said
	Ababa and other few cities alone. so as I said earlier the	our advise because they have economic problem....uhh...it							believe we can solve many problems even if we deal on many	lot pain, therefore, if the service is available at the							earlier, if they include on package of metal health, work		earlier, if they include on package of metal health, work	P. Yes! They are very much useful in order to address a
	lowest level, there are no such services. Therefore my	is from that view.	P. Yes! For example, it is difficult to assign fully						things by telephone, even telephone can solve many problems,	primary health care we can stop/protect simple mental							towards the orientation and if they are provided with one		towards the orientation and if they are provided with one	single individual, or if you want to reach an individual,
	conclusion is that there are no proper attention has been		trained professionals/psychiatrists/ at the primary level,						so telephone is one way. the second is as I said, to have	disorders before it reaches in to savoir stage; this is							office at the Woreda.		office at the Woreda.	this structures and network are very useful.
	given to the implantation of primary level mental health	P. Training is basically needed to the health related	all over the country, therefore, it is important on the						detail service at specific time and at the specific	benefit for the society.
	care service at all. [Skilled man power, economic strength	workers, because they have the basic knowledge, the new	health center level if the professionals who are working at						distance/nearby hospital. For example, there are about								we have. They have acceptance by the community as well.		we have. They have acceptance by the community as well.	P. Yes! It is reliable because you don't have any better
	and due attention can be reasons]	most of the fundamental information at the health training	the primary level can get specific and short term trainings						three Woredas around Butajira, many of the inhabitants,								They are leaders in other programs, so they have already		They are leaders in other programs, so they have already	alternative; they are the people who are practically
		schools. Therefore to provide additional information to the	which can help them to be able to diagnose and also to send						when they face mental health problems, the travel to								established contact and relation with the community already		established contact and relation with the community already	connected to each other. For example, within five members
	P. There are already known methods to identify them, but as	health related workers and to entrust them to train, guide	them to the next step.						Amanuel Hospital in Addis Ababa, but if we know the exact								existing due to other programs. And again the mental health		existing due to other programs. And again the mental health	of the same neighborhood, they knew each other, if someone
	we have several job burdens, we did not try to do it until	and teach the community would be effective. For example,							time by which, the specialist Doctors visited the Hospital,								issue has relation with the (16) health extension packages		issue has relation with the (16) health extension packages	among them is sick, at least one of them knew what to do,
	now. And we have many of such types of patients who need	our community consider mental health problems as a divine							we can reduce their suffering, and also encourage to bring								which they are already running. as they have already		which they are already running. as they have already	to take the patient to Tseble (Holy water) or to the
	close and serious follow up. Such as mother, pregnancy case,	curse, genetically transmissible, (related to ancestral							mental health problems to the Hospital. Until we have as								existing positive relation with the society, they have		existing positive relation with the society, they have	traditional healer, and the like. It is not related to
	TB, chronic diseases like hypertension, but the mental	worship), like if someone get sick mentally, they connect							many as specialist doctors, that satisfy our need easily,								recognition. And I assume the professional will also		recognition. And I assume the professional will also	employment or training, for example if we want to put
	health care is something we neglect.	it ultimately to something that happened in the forefathers							by working everywhere. We have data that there are numerous								recognize them because they follow up their work from		recognize them because they follow up their work from	something into action, we first contact them. The idea is
		family. Therefore, the society prefers to take the patient	P. First we should take into consideration that each person						mental health problems near and around Butajira especially								nearby. Therefore they are appropriate.		nearby. Therefore they are appropriate.	to let the program taken by them wait until it become their
	P. Yes! it is not as the others I have mentioned, because	to the Holy water, or to hide him/her in their house, not	who is working as health extension worker at the health						in relation to chat, (the main market with Harara). This											own agenda.
	the society have already made its distinction as it is	to be misrepresented. To avoid such things, the person in	post is in charge of one kebele. We use them as the best						will contribute a little bit
	divine curse, and hereditary, and we don't have proper	charge of leading the program is responsible to teach and	alternative because we don't have any other alternative. if														P. Consider for example a mental health case such as		P. Consider for example a mental health case such as	P. Assume there are development army that did not
	program and support for that. But if we really start to	inform the people.	we have we have Diploma or Degree graduate to do the work														Epilepsy, the people who are taking the daily medicine		"Epilepsy", the people who are taking the daily medicine	implement the program, but there is the leader from nearby
	follow up we can make use of our systems which we are using		that would be better, and we may not use them. The second														should go for a long journey to get the medicine, while		should go for a long journey to get the medicine, while	to evaluate and ensure such acts, if that fail there is a
	them for other cases like to the mothers.		issue is the economic problem so they are the last option														there are health posts in their kebele, ... uhh... but have		there are health posts in their kebele, ... uhh... but have	heath post worker at the health post, that health post
			we have. They have acceptance by the community as well.														it been provided by the health post, they could easily get		it been provided by the health post, they could easily get	worker can evaluate the weak development army and support
																	the medicine they can give care and support services, ...		the medicine they can give care and support services, ...	it. in fact I cannot assure you one hundred percent in this
																	uhh... they can also provide advocacy programs to minimize		uhh... they can also provide advocacy programs to minimize	regard but it is very helpful. For us they are the best
																	stigma and marginalization of mental health patients by		stigma and marginalization of mental health patients by	alternatives and effective means to identify local
																	teaching and discussing the community and in this way they		teaching and discussing the community and in this way they	community issues
																	can minimize simplest mental health problems before the		can minimize simplest mental health problems before the
																	problem reaches higher level mental problem. I believe the		problem reaches higher level mental problem. I believe the
																	health post and its workers can play effective role in such		health post and its workers can play effective role in such
																	works. Due to their close attachment with the community		works. Due to their close attachment with the community
																	they exist, this will in turn give an opportunity to the		they exist, this will in turn give an opportunity to the
																	health post workers to create a supportive community that		health post workers to create a supportive community that
																	accept, give enough attention and care to the mental health		accept, give enough attention and care to the mental health
																	patients. And this (I. e. working of marginalization) is		patients. And this (I. e. working of marginalization) is
																	one of the great contributions they can bring.		one of the great contributions they can bring.
Sex- Male		P. It started a year a go by PRIM, Ethiopia project, they							P. I think it is highly important because until now people		P. For example, regarding service delivery, it has to be					P. They have been giving vaccine, that is how the society		I. They are participating voluntary, so, to what extent it	P. Its importance, as I told you before, look the current	P. Are you asking me to find them, for example first we
Organization-HC		came from AAU and they gave us a short training on data							use to go Addis Ababa/bigger hospitals to get the service		efficient and accessible; because it is directly related to					knew them, so, they will not trust them to give the mental		will be sustainable of relaying on health volunteers.	government plan has developed a chain between health posts	usually have someone’s name who has any relation with the
IDI-15		collection and other things, since then there is some							…uhh…so, not only it has very important contribution to		cost; finance is a necessity to go elsewhere and get a					health service…uhh…if they will not trust them then we are		P. We may not find a person who can stay long on one	and health centers, health centers and woreda, so, it might	patient and reside around the HC, then we can contact the
		initiation on mental health but before that there was no							give the treatment but also to give counseling; because		better treatment, in addition to this financial problem					going to face so many difficulties, I think like that…uhh…		place…uhh…so, we should empower the followers with a	be easy to create awareness in the society about mental	patient through that person…uhh…the other is we can go
		planning, evaluation or implementation on mental health							treating a person with mental health problem with		people may be exposed to the additional mental health					but I hope we can be able to solve the problems through		continuous follow up.	health problem and its causes through the existed	through kebele, if we have the patient’s address.
		care, it has never be a serious issue.							counseling is compulsory; it is good if we can start the		problem…uhh…delivering the service in the primary level					process.			system…uhh…not only this but also it will be helpful to
									service delivery at the primary level.		will be helpful especially for people who can’t get								identify new cases and give counseling by trained
											treatment by paying a big money.								professionals, if this professionals are available there.
		P. For example, as I told you before, previously people
		used to consider them as mad person (unable to recover)...							P. I don’t see the disadvantages, I don’t believe that the
		uhh... but, the survey which recently conducted at the							implementation of this strategy has a negative impact
		health center level disproved that...they asked to identify							…uhh…but it has various advantages because with the										P. I think they are appropriate to do that…uhh…we can use
		people with this problem and they gave treatment, therefore							inclusion of counseling patients who are already identified		P. The main advantages, the first is curing people with								them as a bridge/means; they are from that society and also
		mobilization is the crucial aspect.							and further it pave the way to identifying the new cases		problem, 2nd minimizing/reducing transportation, and								they are residents in that same kebele so they know the
									and giving them counseling and appropriate medical care		provision as well as lodging expenses.								community members very well then they can identify people
									service. So, it is better to say it has more advantages										with this problem easily
									than disadvantages.
									P. For example, regarding service delivery, it has to be
									efficient and accessible; because it is directly related to
									and health centers, health centers and woreda, so, it might
									be easy to create awareness in the society about mental
									health problem and its causes through the existed
									system…uhh…not only this but also it will be helpful to
									identify new cases and give counseling by trained
									professionals, if this professionals are available there.
									P. It is important; I explained its importance before.
									People are dying due to the lack of the desired treatment
									which they had to get, so, it is important to work on
									helping people with this problem and also on the prevention
									of the problem.
Sex- Male			P. Yes! we receive orders , then we keep the personal		P. There are no disadvantages related to the training. May		P. I don't think so! I don't think the mental health care			P. Yes! it is very important. If such things are			I. What the main disadvantages of referring a patient to						P. Okay, It is like this. As you know it the health	P. Some thing that is related to health, something that can
Organization-HC			records of the patients with us, ...uhh ... the we		be some people could misunderstand the objectives of the		service can be effective with the existing system.			implemented may benefit a lot. for example there are many			other hospitals from the point of view of patients						extension workers perform a lot of duties. for example they	motivate them, and to tell them everything very openly and
IDI-16			distribute on monthly basis. But if there are any side		training as additional burden. They may think, if they took					things related to children, there are many related social			suffering and expenses?						help to convince rural women for maternal care, some	transparently, that may initiate them to be active and full
			effects of the medicine we observe the case and we will		the training they would be given additional burden so they		P. This needs especial supervision, if the program is t be			problems like "Divorce", so if there is any kind of			P. Do you mean on the community?						mothers did not want to take their children to take
			immediately report to the hospital. because it is beyond		may have negative attitude towards the training. So people		implemented with proper study and facilitation, then I need			treatment program that goes according to the administrative			I. Yes! ...uhhh..						vaccination for their own reason or ignorance, so they help
			our capacity. so if they have the subscription for Butajira		may reject the training fearing the responsibilities that		someone who can pay regular visit in order to fill our gaps,			setups we have it will be very practical, it is also good			P. Yes! there are many problems, for example there are						to give house to house promotions and convince the
			or from Addis Ababa we will provide the medicine.		they may be inquired.		then we can maintain proper channel with specialists, and			if it goes according to the government strategy. In many			places where transportation facility did not exist, that is						community. In the same way they will be useful to create	P. If we take our past experience, mothers are the most
							we can also develop experiences, but if there is no one to			cases, people with serious mental health problems are			a big misery for patients, and after all the sufferings of						awareness among the community. They have good capacity and	vulnerable part of the society both in number and type,
							be in contact to fill our gaps and inefficiency then we may			identified lately, many of our brothers and sisters have			transportation when they arrive in different hospitals far						experience to work very close to the community, people whom	because they have problems in their houses, they suffer for
							not succeed at one point. if there is no one to correct in			suffered a lot with being known, in which they would have			away from their village and context they may not get						we cannot understand they understand they have good	problems related to child care, family care, family
							case mistakes, if there is no one to answer some			been treated easily. Therefore, the implementation of such			hospitable situation, they may have to wait, for						relation with the community so they are useful to implement	planning, they face many problems ...uhh... therefore they
							complicated cases, if there is no one to supervise what we			programs will solve problems before they got into higher			unnecessarily period of time that is also costly for rural						this program.	may also face mental health problems related to this
							did then we not be able to surpass the obstacles at all.			level. So if the trainings are given to the health center			people who have no enough money, that means they have to						P. First and foremost they are very close to the community	existing problems, in this regard they need special
										workers as well as the health extensions workers, at the			pay for all their expenses, they may not even receive good						than us. And they have more acceptance in the community	counseling, before anything bad happened. they may receive
										health post we will be able to asses and sort-out as many			treatment						than us. So they can be useful in identifying and	counseling about the causes of mental health problems so
										as possible problems related to mental health. This is			I. Why?						understanding the existing community problem easily.	that they will be careful and protect themselves.
										important because we will protect our society and our			P. because that is what they say after they return back,
										generation before the problem reached into its climax. So I			they always complain about the hospitality of urban medical						P. For example to identify TB patients, they were trained	P. This will be achieved only with the coordination with
										think it is important and very useful.			centers. For example they expect a lot from going to Addis						to collect samples from the suspects and fix it with the	the community,
													Ababa or Butajira, but when they comeback they complain,						slide and send it for Laboratory checking, they did that
													starting from the record office, they don't gave us enough						properly. Then we add additional duty to give the medicine	P. By teaching them, by giving constant promotion, it can
													respect, they don't treat us properly, there is no one to						to the patients, in order to reduce the problem of distance	be made by the health center workers, by the health
													direct us to different places ...						and suffering of the patients from travelling long distance	extension workers , or any other partner, there should be
													I. Therefore, do you think that it is better for them to						every time they need the medicine. Therefore we can do	direct lesson to the community to cooperate with the
													receive medical treatments at the health centers, to avoid						things step by step.	identification of people with the mental health problem,
													such sufferings?							but the promotion or community participation must be
													P. Yes! it is a better place for them							integrated with proper medical service, to make them start
																				the medical treatment.
Sex- Male	P. I think it is good, as we know mental health and people	P. Currently, there is no a good thing towards mental	P. One clear disadvantage will be that, we might face						P. I think it is good, as we know mental health and people		P. That person will get treatment and be fine, without	P. It is important, because at the first place primary		P. They could have some proportion, even though it is small;					P. It is important, for example, they are in the community,	P. Yes! I understand, if the health extension worker get
Organization-HC	with this problem have been ignored. They have been	health patients in the society, once a person gets sick	capacity problem because it is obvious that they have been						with this problem have been ignored. They have been		spending any money for transport and provision (for food	health care staffs use to trained in different disciplines,		for example if we admit 20 patients per day, one among					they know all people in that kebele and people who are	trained, she will train the group leaders; after that the
IDI-17	suffering a lot and also didn't get a proper care, and they	mentally, the society use to discriminate and take that	treated by specialists but if this integration is						suffering a lot and also didn't get a proper care, and they		and hotel) for both the patient and the caregiver; so they	so, it will be good if we can identify the gap and them		them may have mental health problem...okay....but we didn't					tied in the households because they always go door to door,	leader and the other group members (1to5) can identify
	have been referred to Addis Ababa and to other far places	person as useless; they don't think mental health problem	applicable they are going to be treated by nurses and						have been referred to Addis Ababa and to other far places		are more beneficiary.	give them training and let them do with a proper follow up.		do the exact statistics because mental health problem has					so, I think they are appropriate to identify and to create	easily and bring to the health facilities because they are
	instead of getting treatment easily and get better like the	can be treated and the patient can be better and live a	others, so, it might not be as it is desired, but even						instead of getting treatment easily and get better like the					been ignored till now and also professionals in this level					awareness in the society and bring them to the health	well aware of problems in each household; but the community
	other patients. In addition to this the society have	normal life again. If a person get sick mentally, they use	though there will be some limitations we can compensate if						other patients. In addition to this the society have					believes that mental health care be delivered only at the					facility if they can get simple training regarding mental	members might not be cooperative even though she (the
	negative attitude towards them, so, it will be good if they	to take him/her to traditional healers (religious), and	we can establish good referral system.						negative attitude towards them, so, it will be good if they					higher level; however, it will be better if the service can					health, so, it will be good if they can get training.	health extension worker) knows the existence.
	can get the service in the nearby places, I think it will	then if that person couldn't be better, they use to assume							can get the service in the nearby places, I think it will					be delivered at the primary level, because we can reach
	be successful.	he/she is useless. So, it will be useful if we can							be successful.					patients easily.					P. Yes, they will get recognition, they have been
		participate in such programs and create awareness in the												P. I think, they could be 5% of all our patients.					delivering other services for the society and the society
	P. It didn't get enough attention, no one consider it as	society about mental health and its treatability like other							P. It is useful for the health system too, because it will										knows how they are successful, perhaps they might not get	P. As I told you before, if they can’t accept her when she
	one of our problems like TB, Malaria; for example, to	diseases.							help us to increase number of services by one, we can be										recognition if they were not delivering other services	tell them to take patients to the health centers and
	improve/increase delivery (child-baring ) in health		P. As I told you before they might not be qualified like						able to deliver a new service.										properly. They will work with the professionals in the	treatability of the sickness, the team leader can help her
	facilities we are training midwives but we couldn't train		the specialists, there might be knowledge gap, and																health centers and their responsibility will be identifying	to convince these people, so, I think using development
	professionals to deliver mental health care at the primary		obviously there will be a better treatment in higher levels																number of patients in that kebele and who they are; they	army is a good idea.
	level and also it is difficult to train and assign in all		because there is individual difference and level of																may not be forced to convince patients and families alone;
	health facilities in a short period of time, so, what can		specialization/skill, so there might be some gaps regarding																there are professionals from the health centers who are
			specialty.																supporting the health extension workers, so, they can bring
																			the patient to the health center by working with that	p. Yes, they are able because we use to use them for the
																			professionals.	other packages, we did a lot together. So, I hope we will
																				be successful if we work together again; even though there
																			P. Yes, they have time because this is one of the family	is a difference kebele to kebele. If there is a strong
																			health issues, family health care has includes many things	kebele administration there will be successful/strong work
																			in it, so, we don't need any additional or special time, we	but there might be weak, all are not the same. We did many
																			are going to give the service by compiling with other	difficult things together, so, I don’t think it will be
																			services, for example, if there is a woman who is getting a	difficult too if we work together.
																			postnatal care the health extension workers has to go that
																			woman's house to give the service, so, during that time	P. When we come to mental health, the religious
																			that person (the health extension worker) can find out	institutions have big roles…okay…they are the one who can
																			whether there is a person who has mental health problem or	support us. People use to go to those places when they face
																			not in that household simultaneously. The health extension	such type of problems, they use to go to Holy Water and
																			workers can get a person with this problem when they have	other places, we should be able to discuss with those
																			door to door visit. At time they can ask why that person is	religious leaders. I think we should collaborate with
																			not going to the health facility, probably it is because of	priests (who are baptizing people), edir leaders, and
																			families’ lack of awareness, so, they can explain how	people who are working in agriculture and education sector.
																			helpful is getting treatment and also they can invite other
																			professionals if convincing the patients family is
																			difficult and is beyond their level. It doesn’t need a	P. It is very helpful. Previously, we work together with
																			special time; whereas concerning the skill of the health	them on polio, we asked them to send us if they saw any
																			extension workers, as they are not going to deliver the	paralyzed person and they used to send people with those
																			service, their work is just to tell the patient to get	problem to the health facilities. So, we have to try work
																			treatment and also to aware them about the treatability of	together even though it might be hard. We have to discuss
																			mental illness, so, I don’t think it will be difficult for	with the traditional healers because they relate mental
																			them.	illness with evil-spirit. They believe it is evil-Spirit
																				(Aganenet), so, discussing with them about mental illness
																			P. We should prepare a separate list, and write when the	is essential; Priests (who are baptizing people), Tenkuays
																			patient starts, the date of the next visit and also we	and Kalch’as are very helpful.
																			should check our record. We are going to put all
																			information like the patients kebele, Gote, and in which 1	P. Yes, it was nice. They use to refer them to us; people
																			to 5 group he/she is in; and if we draw the path like this,	use to come here and told us as the traditional healers
																			we can identify patients who quit their treatment, for	send them here. It is helpful, if they believe in it.
																			example, we can differentiate who were not present on their
																			check up day based on our check up list, and then we will
																			contact the health extension worker who is working in that
																			person’s Gote.
																			P. If 1to5 groups and the health extension workers can work
																			and also if we can identify patients kebele and Gote, it
																			will be easy to identify whether that person quits or not
																			or to bring him/her here. But it will be difficult to know
																			whether that person took medications which he/she received
																			before unless we can ask the families.

## Sheet: Effectiveness and efficiency
	Effectiveness and efficiency
Respondents	Financing			Human resource capacity																				Infrastructure and equipment
Sex-Male	Financing barriers		Financing facilitative factors	Capacity barriers												Capacity facilitative factors								Infrastructure barriers			Infrastructure facilitative factors
Organization- woreda health office	Difficulty forcasting	Fanancing barriers	Financing facilitative factors	Resistance/negative attitude	Staff turnover	Lack of incentives	Knowledge/competence gap for mental health	lack of specialist (mental health)availability	PHC workers (facility based)(cb)	Health extension workers (cb)	Health volunteers (cb)	Low level capacity to learn complex skills	Recruitment procedure	In-service training is not reliably available	other training barriers	More effective use of existing resources	specialist mental health resources	PHC workers (facility based)	Health extension workers	Health volunteers network	Experiance of successful task sharing (eg. HIV)	Trainings related to MHC and communication skill	Capacity facilitative factor	Space barriers	Supply of drugs barriers	Supply of guideline barriers	Space facilitative factors	Supply of drugs facilitators	Supply of guidelines facilitators
IDI-08					I. But there are experiences that, professionals use to								I. Who is hiring staffs in this woreda?	P. Having training is a big deal, because it will make the					P. If she has awareness she can discuss and convince them	P. They will facilitate the work more, health development						P. It is important; because, first that person will take
					leave their job after they get such type trainings, so, do								P. The management of the woreda, in addition to that there	professionals to able to give the service even though it					while she goes to door to door.	army established as a place which both male and female						it as his/her own responsibility and be there at the health
					you think that we might face such type of problems?								is hekemenana tehadso, [health reform] all health centres	can’t make them expertise in the field.					I. Do you think they would have time and sufficient skill?	residents (Abawura and Emewura) come together and discuss						facilities, second, he/she will not be in dilemma to do or
					P. It might happen; there is a high staff turnover,								use to request the type and number of professionals and						And don’t you think it will not be an additional work or	and evaluate their activities, so, if it can be functioning						not to do it, (there might be a condition to take this not
					because this place is near to Addis Ababa.								then the management will hire after evaluating their	P. I think it will help, because as I said it before there					burden for them?	well, the health extension can meet them together (1to5						as his/her responsibility). Furthermore such guidelines may
													request.	is independent supporter in each level, for example					P. No, it is not; because they are not working a single	groups) instead of going door to door, this means it will						help professionals to work together with a similar
														professionals from the woreda use to support professionals					task when they go to each household, they use to do many	reduce her workload.						understanding and uniform procedures.
					I. Aren’t they staying long?									at the health centres, the same is true in the next step					things simultaneously, so, I don’t think identifying the							Even though we don’t think it will be difficult, we should
					P. They may not stay long. Sometimes, some health care									and each professionals from woreda should have knowledge					problem and help them to get treatment, will be difficult							go down till the bottom and create awareness and then if we
					workers think what they should do after they receive								P. The woreda use to select a person who is performing	about disciplines which they are going to give support, for					for them.	P. Health development army structure is 1to5, one leader						can create awareness amongst the health professionals as
					trainings, some need to work at the woreda level to have a								well and send him/her for training.	example I use to give support in one of the health centres,						and five group members, and she (the leader) use to discuss						well as amongst the societies, we are not going to see
					better experience and some others think they should move to									and if mental health care is available in that health						with the group members how to perform their work and this						mental health patients suffer like they are suffering now,
					a better place. However, the turnover is a big trouble,									centre and if I have knowledge/training about mental health						might facilitate more access to address the case, similarly,						because they are going to be better and get back to their
					that burden the other fellow staff with additional work														P. They will facilitate the work more, health development	the development group has 30 members.						work like others; I think it will be like this.
					load in the place of those who are constantly leaving their									P. Yes, there is; that person is responsible for any move					army established as a place which both male and female
					jobs									of a health centre which he/she is supporting and if					residents (Abawura and Emewura) come together and discuss
														anything happens in that health centre that person has to					and evaluate their activities, so, if it can be functioning
														go and deal with the situation; for example I have a health					well, the health extension can meet them together (1to5
														centre to support, and I have to go there and discuss with					groups) instead of going door to door, this means it will
														the staffs from the health centre and the health posts					reduce her workload.
														based on their monthly repost.
														P. Yes, if I don’t have any hint about mental health care,
														I am going to as professionals in the health centre what it
														is, but it is better if I have a prior knowledge.
Sex- Male					R: As we know people need to improve themselves and want		R: Till now mental health didn’t get series attention and	R: Till now we didn’t get any supervision support. We					R: When new employee from the university or other places	R: Yes, in our health center we record which employ took		R: From others experience like HIV trainings are given in			I: What are the possible barriers/facilitating factors for	R: Fine. Let me tell you one experience. In earlier times,	R: Fine. Let me tell you one experience. In earlier times,				R: Currently we do not have mental health drugs but let me
Organization-HC					to live in big cities/towns. Due to this need there is		given at the primary level. The service has been given at	discuss at the woreda level to deliver the service in the					will be employed if the woreda has budget to do so. For	what kind of training. So when we get chance for training		other health problems like HIV. After someone trained, he			using health extension workers to help identify and/or	it was difficult to teach the society about HIV/AIDS using	it was difficult to teach the society about HIV/AIDS using				tell you our experience for other drugs. We will order
IDI-10					staff turnover. But in our woreda the situation is		hospital level. Service providers do not have adequate	health center with mental health specialists from AAU.					example if one nurse leaves, the woreda has budget to	we will send the one who didn’t get that opportunity. If		will give training for others. Another option is training			provide psychosocial interventions?	health development army. It was even difficult to use	health development army. It was even difficult to use				according to our essential drug list by the pharmacist. In
					different. There are nurses who work in Buee from 2 to 5		knowledge. They didn’t take courses more than one 1 credit	Since we didn’t deliver the service before, currently we					employ another.	you asked me did you get enough number of trainings? No, we		more individuals. If one leaves his job the other can			R: In my opinion, I don’t think it would be a problem. But,	health professionals. Fearing of stigma and other	health professionals. Fearing of stigma and other				the store each drug has its own dispensing unit. For
					years. Here the basic thing is that there is turnover.		hour in higher institutions. I think there was no enough guideline	only made community need assessment.						didn’t get enough training opportunities. If you asked me		easily replaces. This will help to continue the service			when we use them, we have to scale up their capacity. To	psychological problems the society was not actively	psychological problems the society was not actively				example if mental health unit is opened, it will have its
					Actually if a trained person left the job and is not								R: When an employee leaves his job announcement will be	did you train all your staffs? No, we didn’t. We had a		without interruption and also to improve retention.			help others they should have better knowledge and	participating. But now the health development army leader	participating. But now the health development army leader				own drug and bin card. The quantity depends on the number
					replaced by another trained person, there would be a								posted to replace him. Based on this announcement people	budget constraint. To solve this problem in our health					understanding of the subject matter than the society. I	teaches the society to make blood test. Leaders teach the	teaches the society to make blood test. Leaders teach the				of our clients. The drugs will be requested from the
					problem. It may even interrupt the service delivery.								will apply by submitting their CV. Their documents will be	center, if one staff is trained, he will share what he got					hope they keep the patient’s secrete. But to do this they	five members under them. Likewise, mental health service	five members under them. Likewise, mental health service				dispensing main store based on the number of clients. The
													checked and filtered by a sort of committee. If the space	to his colleagues in office.					should be aware of many things.	can be delivered within the sixteen packages. The sixteen	can be delivered within the sixteen packages. The sixteen				main store officer will update the bin card monthly and can
													is going to be filled by transferring an employee from							packages were delivered by health professionals then it					be able to monitor the delivery this way. A health center
													another place there may be examination if more than 1							goes to health extension workers and currently delivered by					can store drugs at maximum capacity based on its essential
													person applies for the position.							health development army (one leader to five follower group).					needs for ten top diseases. The drugs may expose for theft
																				If they get a person with health problem they will council					but the store person will monitor based on records.
																				him and refer to the appropriate place keeping the right
																				chain. Here what we have to stress is that we have to build
																				their capacity.					R: In earlier times we get the medicines in Pharmid and we
													R: This may require some steps, sometimes employment may												were able to get according to our need but currently we are
													not be made even there is budget. As you said employment												buying medicines from PFSA and we are not able to get
													may be made twice a year on January and July. But, here you												medicines in quantity even we may not get it as we want.
													should note that posting announcement doesn’t only mean you												This will make the client to buy the medicines from private
													can employ. It also means that there is a possibility of												pharmacies with higher price.
													transferring an employ.
																									R: I think the reason is every month/two there will be
													R: I think this is government’s declaration. Transfer												intra facility drug needs report at the woreda level.
													within the woreda can be made at any time whereas transfers												Based on this need drugs will be bought from the supplier
													from one zone to another or from one health center to												in foreign countries. This problem was raised in regional
													another can be made twice a year. If it is possible, it is												meetings. We complain that PFSA is exposing us for
													good to have employments as many times as they can since												unnecessary expenses. They are forcing us to go to private
													there is a possibility of keeping vacancies for a longer												pharmacies. The clients think that we are deliberately
													time. This will create vacant spaces that prohibit giving a												creating problems to get benefits from private pharmacies.
													full-fledged service.
																									R: Yes, there are times which you couldn’t get simple
																									antibiotics. In my opinion they couldn’t know the basic
																									root cause. They always told us that they couldn’t buy
																									drugs for few health centers instead they will buy drugs
																									for the aggregate need of all health centers.
																									R: In earlier times drug was distribute by Pharmid and
																									Pharmid is a profit making organization. But currently PSFA
																									is non-profit making and can distribute the drugs with
																									reasonable price. Previously you can have access to get
																									drugs that you want. Now distribution will be made from one
																									source in Addis Ababa around Hana Mariam.
																									R: Yes, when you request the drugs, you have to wait for a
																									longer time. I think it is better to make it in Hawasa.
																									R: Yes, decentralizing the supply system will minimize the
																									waiting time and other bureaucracy. Even there may be stock
																									outs in some health centers because of delays of supply.
																									This will expose the clients for excess expense in private
																									pharmacies. I do not know they may not check the IRRF
																									facility supply report form. I don’t want the drugs which I
																									have in my stock. It is difficult to monitor these all
																									supplies at one center. The solution is to open other
																									distribution centers.
Sex- Male		p. if you take			P. I don't know but if you take for example the		P. The main advantage is that the primary health care	P. It has no disadvantage, but in my opinion, to bring				P. We cannot give professional duties to them, assume if	P. Every year you have the authority to employ twice. some	P. Yes! short and focused, on-job trainings of trainings	service training, there are many people who want to trained				P. Yes they have and they are appropriate! First according	P. For this the first step is to establish proper channel		P. First, starting from the reception setup when the		P. It has no disadvantage, but in my opinion, to bring	P. We don't have enough medicines according to the demand.	P. Yes! It has many benefits, for example the health
Organization-HC		the experience of mental health service distribution you			agricultural workers, even though they are working in a		workers will be able to identify the case and treat the	down the service at the health center level easily we need				we allow them to identify mental health patients by giving	Woredas may not practice is as a result of shortage of	near the service care center are important and again other	and help the society in these regard. But there is no				to the health extension policy, they are above the (10th)	with the leaders of the development army, then through the		service users come to the health facilities, for example		down the service at the health center level easily we need	There are some medicines available in private institutes,	extension workers move in the rural places carrying the 16
IDI-14		will find it suspended and limited in few places like Addis			very remote area they have educational opportunity, they		patient and as the same time it will help them to refer the	to have skilled professionals...uhh...standardized				list of symptoms for mental illness it will be very	budget allocation, in our Woreda we recruit twice and	alternative opportunities such as consecutive learning	access.				tenth grade, and who have the certificate to do the work,	development team leader there can an acquaintance and		there is a principle in health profession show a good		to have skilled professionals...uhh...standardized	and some that you cannot find in private institutes at all.	(sixteen) health packages. there is no mental health
		Ababa and other few cities alone. so as I said earlier the			even upgrade there education to the degree and masers level.		patient to the next responsible professional. But my fear	equipments...uhh...if we can create settings which can				complicated, marginalization mishandling will be increased.	sometimes trice, but there are limitation, that the Woreda	programs during summer vacations, weekends, such kinds of	I don't see any policy problem at the higher level, but				second they the exposure to numerous short term training	network that create a positive and functional link with the		reception for your patient before you start the formal		equipments...uhh...if we can create settings which can	Distribution of medicine is a big challenge, although we	service package among the 16 (sixteen) health packages. and
		reasons for this limitations are the absence of enough			You know people need to learn and upgrade their		is that the result may not be as much as we plan to be	fulfill this I don't think we will face any problem but I				(The symptoms will be misused); in some of the people the	cannot recruit anyone who did not show his COC result. But	educational opportunities are common in other subjects, and	there are no policies or programs that encourage the lower				and build up their skill. So if they are given the major	health post workers. Then after this the problems we have		treatment...uhh.... people with mental problem needs a		fulfill this I don't think we will face any problem but I	don't know how private institutes have them, but for us it	there is no prepared material in this regard. there is no
		skilled human resource and lack of economic strength,			educational status, but no access for health care workers.		because at this level the professionals are going to get a	have a doubt on having skilled professionals and also a				good example is what we experience before during our	formerly the Woreda was able to employ all who are	there are people who are benefiting from such programs in	level mental health service provision. for example if the				signs and symptoms to identify the patients they can do it.	discussed so far will be identified separately, introduced		special attention, it is even an ethics.		have a doubt on having skilled professionals and also a	very difficult to find sufficient medicine, sometimes we	issue that include mental health of addressing
		whereas insufficient attention towards mental health			There for people leave their job to get better education,		short term training not a full training; we have a shortage	setup which can let them to work comfortably.				campaign against stigma and discrimination of people with	qualified even without this additional examination COC.	other fields of studies. but there are no opportunities in	lower level people want promote their skill from Diploma to				I believe they can do it.	and infused into the community as one of the most critical				setup which can let them to work comfortably.	got nearly-expired, where they will soon expired and law	psychological problems. ..Uhh...the health extension
		service is additional reason. to answer the question			the second is the salary matter. People leave their Job for							HIV/AIDS, we were teaching the community not to stigmatize	I. What problems did you experience in relation to the	mental health education.	Degree level or from Degree level to Masters level, in					and crucially element of the society. Then the development					quality medicines. However, private institutes have a
					better Salary; these are the two main reasons for turnover.			have been extended until the lowest level. But if you take				HIV/AIDS patients, even though we have reached into a good	process of recruitment?		mental health service there are no such facilities or					team that identified this as its critical case, they will				P. The main advantage is that the primary health care	better condition than us.
		lowest level, there are no such services. Therefore my			Better education and better salary are the two main reasons		P. In fact everything has its own factor ... uhh... the	the experience of mental health service distribution you				result, we also experience wide range of side effects.	P We never face any practical problem?		accesses. if they really need it they have to go to Addis					discuss on the subject matter, for instance, if they				workers will be able to identify the case and treat the
		conclusion is that there are no proper attention has been					problems I expect are such are capacity problem, that is to	will find it suspended and limited in few places like Addis				However, very lately we have succeeded in creating a	I. What about the COC results?		Ababa, you will not find in the newly founded higher					identify "stigma and marginalization of mental health				patient and as the same time it will help them to refer the
		given to the implantation of primary level mental health			P. Yes! Nurses leave very fast and frequently, but the		say the health extension worker may not identify cases	Ababa and other few cities alone. so as I said earlier the				community free of HIV/AIDS stigma and discrimination. And	P. We have problems with that!		education centers any department, program or that include					patients” then they will raise all issues related to this				patient to the next responsible professional. But my fear
		care service at all. [Skilled man power, economic strength			Health officer Tena Mekonin better because they have a		correctly, and completely, though they cannot make 100%	reasons for this limitations are the absence of enough				in the same way if we provide list of symptoms and ask them			mental health in its educational programs that is one					and will discuss on how to stop "stigma and marginalization				is that the result may not be as much as we plan to be	P. I don't have enough information about it. There is only
		and due attention can be reasons]			better salary and per-diem, but for the sake of better		they can do at least 50%	skilled human resource and lack of economic strength,				to identify mental patients according to the list of	P. If you consider for example those who are said COC		factor.					of mental health patients" and how to give care and support				because at this level the professionals are going to get a	one distributor in Ethiopia level which is Pharmaceutical
					education (upgrading their educational level), nurses			whereas insufficient attention towards mental health				symptoms, the undesirable effect will be to use the	holders and the experience those who have no COC							and the like, uhh.. Therefore, the first step is to get in				short term training not a full training; we have a shortage	fund and Supply Agency (PFSA), this is the only provider,
					leave their Job fast that the higher level doctors and			service is additional reason. to answer the question				condition for prejudice and stigma. so we need to be	certificate it is all confusing!							touch with the leaders, then identification of the problem,				of residential and office spaces, we don't have OPD spaces	but what we always receive is the undesirable, and very
												careful. And very close support and follow up is needed.								then to allow them solve such problems by themselves				even, our situation is known for everybody so it will be	close to their expiring dates, and law quality, we
								lowest level, there are no such services. Therefore my					P. First it is very difficult to understand those people							through creating awareness and responsiveness by telling				difficult to implement the integration unless we construct	prescribe or order the medicine but the public did not buy
								conclusion is that there are no proper attention has been					who are administering the exam are part of the subject							primary information and even it is important to encourage				new spaces. I don't think there will be any other problems	from us, because we don't have many of them, so they go to
					P. Yes! They are like the nurse, for example, it is very			given to the implantation of primary level mental health					matter; I was one of the people who have taken COC exams,							and initiate them for themselves to play the leading role.				other than economic problem; we believe the integration of	the private pharmacies. The private sector is a better
					difficult to find people trained in psychiatry, not only			care service at all. [Skilled man power, economic strength					and at that time who we were prepared for and the exam was												provider in such cases.
					for better salary and education access, but also for better			and due attention can be reasons]					completely different. The training medical equipments we											P. The first thing I suggest it to develop a Policy, for
					life style, where there is better social service for their								were prepared for and the equipments which appear at the	P. Before he enters, the person will orient. The										example a policy that support the people who are engaged in
					life.								exam were completely different, even the examiner has some	orientation is provided by the Health center and Health										such service and who have the interest to serve the people	P. For example, the problem of stalk distributers, that
								P. Trained person is important, the implementation of short					things which he was not able to explain. Therefore only few	post service department; however the orientation is not										to develop and foster their capacity by numerous trainings	those formal and legal institutes who are given the
								term trainings, the absent of these have some effect. and					were able to qualify. Like five from thirty, I think today	very detail information about mental health and related										and education related to mental health. But there are no	permission and acknowledgment of distributing the medicine
								it is also good if prescriptions are made by at least and					there are few improvements. And further the people or the	issues.										facilities as well as policy in these regard, if for	to all private and governmental heath centers must be
								on the bases of updated information, it is also good if we					professional who are involved were also from ***irrelevant												investigated, on what base and manner they are distributing
								are provided with manuals and updated information. Not to					departments,	Then for effective result, orientations, short term											the medicines. Not only the amount and the quality, but
								be dependent on the former knowledge. such action need to						trainings on much related subjects maters and methodologies,											also the time frame they provide is not right. Private
								be watched from very nearby.					P. For example the examiner and the exam for clinical	distributing small broachers and resource material in											pharmacies can get medicine at any time they want, if they
													health should be from Clinical health, but in practical	their levels will also support them.											want to find it today they can get it, without any delay,
													examiners were from different unrelated fields												but for us they always extend our time, we don't get as we
																									want. We always get it with long appointment and even after
																									they long appointment the quality and the amount are not as
																									we want. sometimes they provide us medicines that will
															P. It is both, there are opportunities for some of the										expire very soon after it arrived the health center. and
													P. For example, according to the BPR [Business process		workers to get the training where they are during summer										the other factors is that very expensive and important
													reengineered] a recent public-government administration		times, and there are also opportunities in which the										medicine are found only at the hands of the private sector,
													system change implemented, any worker can work only eight		workers if they win the competition they will go to the										therefore this and many other factors must be known by the
													hours a day, but with the absence enough workers the		training centers, but in general there is very narrow										governments and measure must be taken.
													existing workers will be burdened, and we are limited to		opportunity, in order to get such opportunities you may be
													employ enough workers as a result of this COC thing, that		expected to wait at least five or six years, otherwise
													is how it affect the recruitment.		there are signs for a better future.
																									P. First we list what we need, and we circulate, incase if
													P. As I said earlier, it is very difficult to implement												there is a possibility to exchange with other woreda, then
													appropriate method at our health post and health center		P. You need a certificate of competence, having that you										we send it.
													level. But it would be better if there is a separate		should serve as government employee for at least two or
													department at the Woreda level, then every new person can		three years and finally you have to pass the competition										P. We send it to Federal directly Pharmaceutical fund and
													be oriented properly ...uhh.. and will give new		which will be presented to you, if there are for example										Supply Agency (PFSA),
													information for those who are at work at least once in year		ten people applied to the education opportunity only three
													and can soole many problems.. then I recommend if such		may got the opportunity.
													department exist at least at Woreda health center level in
													order to solve man problems.												P. Then after we pay we will go the main store with the
																									receipt. But the amount is not according to our request but
																									according to their will. This is also another problem we
																									don't get what we request.
																									P. We don't receive what we what, not in the time we want,
																									not in the amount we want, shortly run out or expire. This
																									are the main problems
																									P. Even if you relate it to the provision of appropriate
																									medicine, unless the system is improved and solved, it is
																									one of the main problems and challenges. the next issue is
																									the manner of storage in favorable weather conditions is
																									also another problem
																									P. Starting for the place its production medicine need
																									specific quality of storage, that includes transportation,
																									and as soon as it arrive to us we have refrigerator and the
																									building made for is purpose, but the process and the
																									transportation matters. but when we think of the Health
																									post we should consider all this especially there are some
																									medicines which are called "Narrow index" used for mental
																									health patients which needs especial care. And they have
																									many side-effects that should be taken into account and
																									especial follow-ups,
																									I. Do you have emergency stocks?
																									P. We don't have that, we are not allowed to do it because
																									of under store (less than two months) and over-store (over
																									four months),
Sex- Male		P. Trained manpower, facility, equipment, finance ...so	P. They may consider something’s, there is an income which		P. It is always associates with better opportunity.		P. The problems are they may not have knowledge to discuss	P. Trainings which can improve their knowledge about					P. There is a hiring committee and then the committee will		P. There is no psychiatry in diploma level, which is why									P. As I told you before it needs a well organized	P. There is no, if there is no service then there is no
Organization-HC		these things have a major impact.	the HC generates by itself, from medication sale….and other				or comment about the problem, we may face such	mental health; there are people who are travelling to other					check their grade 10 national exam results, other		there is no mental health service in health centers, so,									department, it shouldn’t be mixed with other types of	medication.
IDI-15			things; in addition to that the government use to give		P. It is a lot, if they can get a better salary they use		problems…uhh…because you need to have knowledge about the	places due to unavailability of the service as well as					criteria’s and the entrance exam result if there is…		the government/NGOs should try to give/ train professionals									services, and I don’t think there are health centers which
			support [supportive budget].		to go there, it is a result of the increment of cost of		field before you start explaining it for others. These	psychiatric professionals, therefore it will be appropriate							like the other discipline.									have a separate room for mental health care service; but it	P. Yes, we are not going to talk about medication in a
					life. If they can get a better salary which worthy what		people are appointed based on their economical, social or	if the training related to mental health is provided.																will be good if we can have a quiet and confidential places	place where there is no service delivery.
			P. Yes, their base is the health center request.		would they do, they always prefer to go.		political recognition in the society, but it is difficult								P. It will be better if there is opportunity to educate									for mental health patients; otherwise it is difficult to
							if they are not capable people.	P. It will minimize difficulties of getting trained person.					P. COC is compulsory to get a job, we are not able to get		nurses like other sectors do, for example education bureau									give the service with other types of treatment together.
			P. In the other way round it is based on your plan, for										a job unless we pass COC exam after we complete college.		always give summer course for a teacher; because they are
			example if we need 100,000 birr for medication, we are		P. There is no a professional who wants to leave work			P. Empowering…uhh…improving capacity of the human					Measurement should be taken when students are in college		leaving to find such better opportunities.
			going to list out what we need and ask the amount of money		unless they get a better chance, so, if there is a way to			resource…uhh…empowering professionals at the health centers					but now we are taking it after we complete our college
			we need.		keep their benefit and other required things and pay them		P. There should be a skilled person who is able to support	until they become able to give the services which the					studies in college. There are people who exposed mental
					what their work worth, I don’t think there will be turnover.		us regarding mental health.	specialists do; if we empower them and the specialists can					health problem and also other problems when they fail the
								train them well…uhh…I don’t see anything which can hold us					COC exam after they had been already three years in college.
							P. Knowledge...uhh...I think you are not going to start	to give that service here.					I. How much time it takes to hire a professional?
							doing without knowing anything about it, I will be happy						P. It will not take time, if they fulfill the criteria and
							if I will have knowledge and coordinate the program, but I						can provide the required materials.
							can't lead if I know nothing.						I. What type of criteria do you have to appoint one person?
													P. No, ours is not promotion...uhh…we are professionals in
													the health centers, the health center or the woreda use to
													appoint us a head based on our performance, but it is not
							P. There may be other things but we are going to see that						promotion.
							when we go through it.; we might need many things to give
							the service, even clinic construction, constructing						P. It is based on our performance evaluation during the
							independent facility for mental health in the health center						implementation process.
							is a big deal...uhh...providing the required medication,						I. Who is evaluating your performance?
							preparing facility, empowering the professionals, we can						P. There is a supportive professional at the woreda level,
							deliver the service then.						that person use to come to the health centers to support
													and evaluate us.
													I. How does this supportive staff coordinated?
													P. I told you before about the attachment and chain of
													integration between the health posts and health center,
													based on that one health post has one supportive
													professionals in the health centers.
													I. What does supportive professionals means?
													P. It means professionals who are supporting the health
													extension workers in different level and quality including
													professional support and between the health centers and
													woreda, there is a person from woreda health office who is
													supporting the health centers, this person is the one who
													empower/support the health center head.
													P. I don’t have any objection on the evaluation but it
													should be conducted when students are in college, not after
													graduation, but the existing trend is examining students
													all courses which they took for three years once and this
													has a negative impact.
													P. Until now all of us who are trained in the government
													colleges and universities are employed directly. All
Sex- Male					P. One of the things is that the health care professionals	P. Yes! That is the main problem we are facing . we elect	P. As far as my educational background and experience			P. Integrate mental health service into health Centers	P. What I said is that if we take one person for the	P. Yes! I think so, but what I am suggesting is that they	students who are trained by the government are employed by	P. If possible yes! But it needs facility and it should be	P. There should be a separate curriculum for them that can				P. May be there are things which may be allowed and not			P. The training is very important, because many people come		P. There are problems of room facility, I have seen such	P. There are situations, sometimes we may run out of them		P. Yes! there are some medicines we preserve as emergence
Organization-HC					when they get better situation and opportunity they leave	leaders for the "development Army" or from the 1 to 5	there are numerous types of mental health problems, to know			has no inconvenience. It is absolutely useful and	development Army or from the 1 to 5 structure and send	may not need very deep professional training in the field	the government. In fact there are some regulations, and	for all the health workers or at least for 5/6 or 3/2,	address them.				allowed.			to the health center; there for integrating the program		problems in the health center I was working previously and	such as CNS drugs		stoke. for example we have preservation of epidemic
IDI-16					their health center. That is one problem. For example,	structure, and we give some messages to be delivered they	the exact number of psychological patients we need to make			advantageous. Because it will give us the opportunity to do	him to inform the rest of the members that may not work,	of mental health, just like the 16 health extension	procedures, for example the new COC-EXAM is a pre-condition	because if you train only one person, what if that person								with the health center on the bases of training is		even now there is a problem of rooms in the health center			medicines such are Polio, acute diarrhea, and the like,
					assume that I got the training and when I am back and when	will not accept it, they think about personal benefits and	surveys and assessment, which is according to the signs and			ground works in this regard. The only thing that may be	but the thing is that if we gather in suitable time and	packages, if it is added up on it, then it can be effective.	for employment. That means, after we have been graduated	is not available, the patient will return back to his house,	P. There should be education, previously they were given				P. Health Extension workers are engaged in "preventive			effective to have a general identification of the problem,		which I am working now. This should be taken into	P. Central Nerves System ...uhh... there are conditions we		according to the (IDSR) information and other unexpected
					I found good opportunity I will leave. Therefore, turnover	develop negative attitude immediately. Even we cannot run	symptoms. But we never did such kinds of assessments. in			suspicious is to answer the question that if it is	place, all members of the community through their		from our colleges and universities we need to pass the	then that will discourage its frequent visit.	training to identify TB patients among the community, and				aspects of medicine" and in oreder to use them it should be			and a good way to approach the community.		consideration.	may not get such medicines, we use to bring medicines from		epidemics that may happen at any time. We list them first
					of professionals is one challenge. The main solution for	some simple programs.	fact there are patients related to that but it is difficult			integrated into the health extension worker, I don't think	representative and one of you people (for the federal) come		standard exam, no matter how greatly you perform in college,		they did effective job because they were given appropriate				appropriated to their scope and capacity.						PFSA (), because we also give pharmacy service, ..uhh...		and according to the "Convention factor" we keep them
					this is that to give the training at the primary level and		to conclude they are actually mental health patients. So I			they will have the capacity to carry out this	in person and teach the community that will be effective.	P. The health package on the maternal care is subjected to	you should pass the COC-EXAM in order to be appropriate		training on the issue so they should be trained.										sometimes those patients we refer them to the hospitals		I. What is "Convention factor"?
					to give constant training for at least two or three person		always diagnosis them and if it is beyond my capacity, I			responsibility. Otherwise it is very effective and		one-to- five structure to work on maternal care for mothers	for job opportunities. So COC is one requirement.						P. until now we are working like that, if there is any plan						will come back for medicines to use from us, ..uhh...		P. The way of calculating the need of medicine, with some
					at a time. The training must be for the new enrolled		will refer them to the relevant higher level treatment. for			important program which has no disadvantage. But I doubt		and the father is involved (1-to-5) for agricultural	I. What about holding leadership positions, for example		P. For example to identify TB patients, they were trained				to integrate the program with the primary health care			P. As I told you earlier I may have some training at school,			sometimes we run out of important medicines, then we have		constants, that is used to determine with the rate at which
					employees, because if you give the training for those who		example there are people with psychiatric problems, I			the capacity of the health extension workers?	P. Yes! to the whole community in appropriate time and	development work, but stile there are strong and weak	you are the head of the health center, to be prompted in to		to collect samples from the suspects and fix it with the				service canters by upgrading their capacity ...uhh... it			and may be informed with some knowledge but I don't have			to send the patients to the Woreda heath center.		you need the epidemic medicine.
					have already spent two and more years of experience, it		cannot determine the exact type of mental health problem				place to all members of the community, you know the	structures in the same way.	this position requires some conditions can you tell me if		slide and send it for Laboratory checking, they did that				may be possible but it is good to focus on the			the skill and the experience, even I don't have the main
					means that it is a likely that that person will leave soon.		because I am not specialist in the field, and it has its			P. I may not be able to trust the health extension workers	representative of the "development Army" or from the 1 to 5	I. Do you think it's useful for the mental health program?	there are?		properly. Then we add additional duty to give the medicine				professionals to start with. And in my opinion it may be			tools of inquiring information (Like Questioners) therefore
					According to the rule, if a health worker works for at		own signs and symptoms. And sometimes, if anyone who claim			for this duty, It is good at least to start with the Health	structure may not be accepted by the society because he is	P. The structure is originally meant for those specific	P. These are many conditions. It may be difficult to		to the patients, in order to reduce the problem of distance				relevant to start with the health centers and to see the			to train someone and assign to carry out the duty will be
					least two-three years at one place he/she can apply for a		healthy can be found mentally sick including myself, so it			Center, after making necessary adjustment in the health	there equal, and the new each other. so for such very	things, so it may be difficult to involve them in something	describe.		and suffering of the patients from travelling long distance				possibility as the next step			effective. That will be very advantageous and also problem			P. There are bigger health centers where different cases
					leave or a transfer, that means, you are not allowed to		is very difficult to determine the number of mental health			center, and start with the health center is good and	serious matters highly professional person is important.	which is not appropriate.			every time they need the medicine. Therefore we can do							solving.			can be investigated, so we will send them there, ....uhh....
					leave or ask transfer before at least two years, therefore		patients visiting our health center.			gradually we can integrate it with the health post and		I. What type of problem?			things step by step.				P. Yes! If she is trained, and do the Job properly they						, but still the problem of medicine it always there
					you give the training to the newly recruited workers, at					health extension workers.	P. Yes! That is the main problem we are facing . we elect	P. The reason is that they must come to the health center	P. There are points you have to score in your job, there						will get acceptance immediately by the community, the
					least you guarantee two or three years of services in the						leaders for the "development Army" or from the 1 to 5	and take orders, that may be a problem. The problem we face	are responsibilities you need to carry out properly,						people need proper care and good result then it will be			P. General knowledge about mental health, and "Sensitivity"			P. I think everything is related with PFSA, I don't go we
					position or the assignment. However, if you give the		P. In my opinion, this issue is not very far from the				structure, and we give some messages to be delivered they	even now is their understanding, for example we gave them	personal integrity, ability to carry out you daily work,						effective.			training, which is about the impact of the problem for the			send the pharmacist we have, first we collect "Proforma
					training to the person who has experience of two or three		regular health care professionals. So it should be related				will not accept it, they think about personal benefits and	training last time on the assessment of Polio and some	ability to accomplish all the programs and orders from the									society and its wellbeing, such trainings are very helpful			invoices" , "sells proposals" on the bases of our list of
					years then he may leave or transfer without putting his		to the already trained health care professionals, they have				develop negative attitude immediately. Even we cannot run	epidemics, they start the assessment in their respective	Wored how effectively do you work with your fellow									to work with our community. If we understand those issues			demands and on the bases of that we decided, we give
					training into practice.		at least the fundamental health care knowledge. And even				some simple programs.	neighborhood, but what they did was that the hide even if	professionals, with the community, with the local authority									then we can teach and organize you community.			priority to low price medicines, and they also put their
							they have taken few courses related to psychiatry during					they know. Because they think representatives receive a lot	all are important points that weight you performance in the												own restriction by saying we can give you more than this,
					P. To improve the salary of the health care professional		their training for health care profession. This (the new					of money in the name of others children, so there is a very	health center. During evaluation you will be weighted and									p. We must know about the mental health problem very well,			these are the main things.
					workers is one better solution, and to create few regular		program) is not far from those backgrounds. Therefore if					big problem of understanding. So to follow the experience	if you qualify you will get promotion.									so that we can explain in detail, we may teach in the
					and periodical benefits, supports to the professional,		the health care professional is provided with the training					of the 16 health extension packages and the structure that	I. therefore it is on the basis of your performance?									every-morning health education at the health center. ..uhh..			P. I think the government should give proper attention and
					health care professional work heavy duties risking their		related to the new program or policy for at least one year,					allow all community participation such as the "cell"	P. Yes! I think so.												concern to improve the distribution of quality and quantity
					lives so they need support and encouragement.		or six months or eight months, and return back to the					structure that is lead by each health center worker may be	I. What about your professional performance?												of different medicine to our health centers.
							health center, then he/she can be the focal person for all					effective	P. Yes! That is also considered, For example anyone may be
							problems related to the mental health care integration						asked to tell about anyone form the Woreda authorities, and												P. If we have to help the community and in order to reduce
							program/policy.						on the basis of that you be promoted												the suffering our community the government should search
					P. People need better place for getting information, better								I. Okay! Do you think all these evaluation measurements are												for the way of improving the access to the quality and
					place for learning; for example, I need to learn while								listed on document? I mean are all measurements fairly and												adequate amount of medicines distribution, including all
					working, working at the day time and learning in the								consistently documented, for example what are the most												supportive medicines.
					evening, I may need to leave in the place where I am paid		P. until now we are working like that, if there is any plan						important requirements to be the head of the health care
					per hours, so that I can work day and night for living.		to integrate the program with the primary health care						center? And like this?
					Therefore, if such desires can be compensated the migration		service canters by upgrading their capacity ...uhh... it						P. Yes! I think they are clear and known; they are like
					may be controlled; better educational opportunities, living		may be possible but it is good to focus on the						your commitment to you job, your ability to perform your
					conditions, salary. on the other side there are also people		professionals to start with. And in my opinion it may be						duties appropriately, and the result of periodical												P. There will be a problem of provision of medicines to
					who are devoted to their community, for example for me the		relevant to start with the health centers and to see the						evaluation by the Woreda authorities are the conditions.												pateints and the problem of specialist professionals is
					best thing in my life is not better salary but the positive		possibility as the next step																		already explained.
					transformation of my community, because, though money is								I. Therefore, in order to avoid such problems what kinds of
					important for living, how much do you need it is not all								measures should be taken during recruitment and during work
					sufficient, you cannot stop desire, when we achieve one the								time?
					other will come, when we have house then we need car, but								P. Look! if they were from the private schools, the Woreda
					as the health professional I/we give priority to the								can do it by itself, but for those who are form the
					wellbeing of our community and the human being. Because, I								government, you cannot evaluate again
					have a profession that enabled me to save people, to
					protect people, to serve the people, to perform these								I. As far as I know everyone, who wanted to be employed by
					duties is the greatest reward that is the greatest of all								the government should take COC, and that is the standard
					salaries. How many people practically think like these								exam so what is need for another exam?
					with absolute honesty is a question.								P. There are people who did not sit for COC-EXAM
													I. I think the government policy is uniform, if everyone
													have gone through COC, How do you identify and evaluate,
													workers with lower quality, unqualified to the position
													they held, and how can you solve such problems, not only
													during the recruitment even during the course of their job
													duty?
													P. We cannot solve these during the recruitment process, we
													can only do it during the work time either by demotion or
													other administrative ways.
													I. Have you ever do this (demotion/downgraded) or empower
													the worker or upgraded?
													P. No there is no such things at all
													P. Staff recruitment is made by the woreda, the woredda use
													to post vacancy and hire after they give exam.
Sex- Male			I. Is the woreda allocating budget?		P. It is because of the lack of rational work environment.	P. problems related to health volunteers?	P. One clear disadvantage will be that, we might face	P. It is difficult to assign professionals who are trained					I. Don't they (Federal or Regional or Zonal bureau) assign	P. There is no training from the government.	P. I can’t imagine what should be done for them, because			P. It was included in the training, how to give follow-up	P. It is important, for example, they are in the community,	P. Yes, it is; so, according to me, after the health	P. Yes, besides us, as I told you before, the woreda health			P. The patients may shout or disturb on the way he/she	P. There is medication provision problem in general, at the
Organization-HC			P. No, it is not. For example previously, there was a fund				capacity problem because it is obvious that they have been	by that level in all health facilities in the country.					professionals for the woreda?	I. Isn't there professional training?	they are many in number, for example in one kebele there			and how to approach patients. We practiced how to give	they know all people in that kebele and people who are	extension worker receives training she has to orient the	office should call and discuss with religious leaders and			comes but the health facilities setup may not be suitable	health center level we mentioned in many places our
IDI-17			called RDF (Revolving Drug Fun), it means you will purchase		P. For example, we are to Addis Ababa, and most of the	P. I can guess what problems we might face regarding using	treated by specialists but if this integration is						P. They do, they use to assign for each health facility	P. No, there is no; there are only meetings and evaluations.	might be 52 groups (1to5), this means there are 52 leaders,			treatment during the training, this includes how to	tied in the households because they always go door to door,	development army group leaders.	traditional healers and should give orientation for health			for such situations because they are going to treat that	medication provision problems and each health centers have
			drugs and then you will sell that with a profit (25%), that		professionals use to go there from here, because there is a	them, that is when they think of getting benefits.	applicable they are going to be treated by nurses and	P. It didn't get enough attention, no one consider it as					after they select?		I am not sure their number might be more than that. Let’s			identify the patient, for example, we are trained how to	so, I think they are appropriate to identify and to create		development armies before we start implementation; after			person in OPD, so, there will be such problems but still it	their own capitals but they couldn’t get by their money
			was leading by the woreda, but it is not like that now, the		better access in anything there than here.		others, so, it might not be as it is desired, but even	one of our problems like TB, Malaria; for example, to					I. Is the government assigning for the health centers	P. For example, it can be about six months or nine months	take our case; we have 13 kebeles and 773 groups. Number of			screen out a mental health patient among patients (with any	awareness in the society and bring them to the health	P. Yes! I understand, if the health extension worker get	that it will go through the existing structure step by step.			could be improved through time by constructing new rooms, I	because there is only site nationwide to provide medication,
			woreda divided/allocate the money to the health facilities			P. They might think or expect they can get benefit	though there will be some limitations we can compensate if	improve/increase delivery (child-baring ) in health					directly?	performance.	groups and group leaders are equal; it is difficult to do			disease) who come to the health center to get treatment...	facility if they can get simple training regarding mental	trained, she will train the group leaders; after that the	Previously we have done different things with them			don't expect any problems other than these.	which is PFSA, in Addis; when we go there first we should
			under it, for example if one health center received 400,000		P. For example, they can get education access if they want	(financial) when we tell them about the project, I think	we can establish good referral system.	facilities we are training midwives but we couldn't train					P. No, not for us, it is for the woreda.		something for all of these people, only letting to do			after we identify there is treatment, follow-up, how to	health, so, it will be good if they can get training.	leader and the other group members (1to5) can identify	(religious leaders); we need to discuss about the problem				wait our turn and second we can’t get medications we want.
			birr and kept in its account, then after it will try to		to learn, it is more accessible for work and better payment,	this will be the main challenge otherwise they are able to		professionals to deliver mental health care at the primary						P. Yes, there is no training from the government; NGOs use	voluntarily will be easily other wise to pay….			counsel them, patients with what condition are going to		easily and bring to the health facilities because they are	of mental illness in the society with them by avoiding			I. Do you have a separate place to do that?	If we buy outside we will be accused of corruption. The
			multiply the money through different income generating		but there are no such things here, so, professionals are	do it/they are appropriate to do it, however, we shouldn’t	P. Yes, there might be gap regarding knowledge and also	level and also it is difficult to train and assign in all					P. There are professionals, who are assigned direct for the	to prepare trainings in different disciplines with the				participate, and also for patients with what condition		well aware of problems in each household; but the community	conflicts and strengthen our referral system, then after I			P. No, we don’t have. We are doing it in the OPD with other	zone as well as the woreda knows the provision problem and
			mechanisms (café, medication sell, card…. ).		forced to go there to access such benefits, however, if	create a space of expectation at the beginning and we	health facilities might not be suitable to deliver this	health facilities in a short period of time, so, what can					woreda, but it is different for professionals from	government collaboration.				should we more focused on their caregivers. So, I don’t		members might not be cooperative even though she (the	think we can do a better work.			patients.	it is difficult if we can’t take measures.
					there is a rational system or access there might not be	should tell them clearly, about the objective of the	service.	we do now is starting the service by giving short term					different colleges, they use to be hired through vacancy.					think we are going to get difficulties to work with them		health extension worker) knows the existence.
					turnover.	project and not to expect financial or other kinds of		trainings for nurses or health officers, because it is the						P. It should be in an easy way, the professionals are able				(patients/caregivers) because we get taught about things							P. It is bureaucracy (negative) and also we are receiving
						benefit; because they might expect something at last.	P. As I told you before they might not be qualified like	only choice we have. But, we might be able to have fully					P. Yes, after they pass through the recruitment process but	to read and update themselves by their own, so, It will				which are mentioned above in the training.		p. Yes, they are able because we use to use them for the				P. I don’t think so, it will be good if we can give the	from one provider.
					P. To stop turnover, it is difficult to turn this place to		the specialists, there might be knowledge gap, and	trained professionals in this discipline in the future and					professionals graduated from university use to come from up	help if we can provide materials (soft copy or in any form						other packages, we did a lot together. So, I hope we will				service separately, we don’t have places which consider
					Addis Ababa, but what could be done is rules and regulation		obviously there will be a better treatment in higher levels	have those professionals at least at the woreda level.					to down just using lottery method.	based on their interest) which can explain how to identify,						be successful if we work together again; even though there				mental health patients behavior, and I think there is a	P. Yes, it has branches in each Region; we are buying from
					which stated by the government should be applicable		because there is individual difference and level of							treat, manage, and follow up each disorder and also if						is a difference kebele to kebele. If there is a strong				procedure how mentally ill person (who are acting different,	Addis Ababa.
					everywhere rationally, it could be benefits related to	p. Yes, they may expect, because they are getting paid	specialization/skill, so there might be some gaps regarding	P. There is no professional in this field. There are eight					P. Yes, professionals who are bachelor degree holders and	there could be a person at least at the woreda level who						kebele administration there will be successful/strong work				for example a person who is shouting….) and a professional
					salary scale or other things; if it is equally applicable	whenever there are works to do, like working on Polio and	specialty.	health centers in this woreda, however, there is no person					above use to come there through that process.	are trained well in this field and also who can control and						but there might be weak, all are not the same. We did many				should sit in one place. As I told you, we have problems	P. Yes, there are about 70 health centers in Guragae Zone
					everywhere in the country I think there will not be a way	other things; so, if we can tell and discuss with them		employed in this field in these health centers.						give support and follow up for the short trained staffs, I						difficult things together, so, I don’t think it will be				regarding this.	alone, and all health facilities receive from one place and
					for a professionals to go here and there.	about the objective and also their responsibility clearly	P. When we say people with mental health problem it is not							think we can provide a better service.						difficult too if we work together.					this complicate things; they couldn’t manage and deliver
						at the starting point we might not going to face such	only about patients on the street; there are different	P. Starting the service delivery with short term training					I. How long does the recruitment process take? How many											P. I do, the room is not comfortable to give the service	medications properly as the health centers requisition; one
						problems.	types of mental illness, so, they need trainings about	is temporary solution, in a long run there should be well					times does the woreda use to hire per year?											even, in association with the nature of the sickness	health center may not get 5 essential medications among its
							those types of sickness which is prepared with a simple	trained professionals in each health facilities. If we have					P. Two times per year, one at the beginning of the new											(mental illness) it is not about confidentiality.	30 or 40 requests, we have big hassle /ups and downs/ to
							language. After that the project should discuss with them	at least a psychiatric nurse in each health centers and an					budget year and one at the middle of the year, and if there												buy those medication from outside, we should prepare
							how can they convince patients and their families and bring	independent department, they can work with accountability;					is a vacant place/ if professionals resign in between we												auction to buy from private providers. We use to mention
							them to the health facility.	it is possible to deliver the service for the time being					use to fill that place by transfer.												the problem in meetings and other place but we didn’t get
								like this and then it will be necessary to have well					I. What is your procedure to recruit?												solution.
								trained professionals in each health centers to increase					P. They should pass COC and also the exam (exam prepared by
								the quality of the service. Afterward it should run like					the hiring committee).												I. I think you do have the list of essential drugs, have
								other programs, it should have a focal person at the woreda					I. Is there an exam for vacancy?												you been including mental health drugs in your list?
								level as well as the health centers because it is not a					P. Yes, there is. The exam has to be prepared by the woreda												P. No, because as I told you it is an ignored issue, only
								simple problem even though it has been unnoticed, it is					and the professionals should pass both written exam and												we are buying Phenobarbital (drug), but we don’t have other,
								important to admit the existence and effect of the problem					interview.												like drugs for psychosis.
								and then find solutions rather than ignoring it.					I. Who is running this?
													P. There is a department called health-reform (Ytena												P. According to me it is difficult to administer this by
													t'hadso').												one organization, and it is becoming complicated.
																									P. They (the woreda officials) use to tell us to buy
													P. Yes, we use to ask, if we have a vacant position/if our												essential drugs for the health centers but we are not
													staffs resign.												getting those medications when we go there. We use to
																									purchase medication once a year. For example, before the
													I. What are the criteria’s to appoint health center heads?							p. Yes, they are able because we use to use them for the					end of the present year we purchase for the next year. But
													P. It is based on performance, people use to assign in each							other packages, we did a lot together. So, I hope we will					whether we buy once a year or four times a year we are not
													departments and the head will be chosen a person who is a							be successful if we work together again; even though there					allowed to buy medications (type and quantity) out of our
													hard worker and who performs well comparing all staffs from							is a difference kebele to kebele. If there is a strong					list; they always obliged us to summit our list once but we
													all departments.							kebele administration there will be successful/strong work					never see when they practice it or when they provide the
													I. Don’t you have structured criteria?							but there might be weak, all are not the same. We did many					requested medications. It is becoming more difficult for
													P. No, we don’t.							difficult things together, so, I don’t think it will be					them to supply because of the big demand, so, opening new
																				difficult too if we work together.					locations might be the best solution, for example, if there
																									can be a site at Butajira, health facilities from, Hadiya,
																									Kembata, Guragae and Slete can take from there. If there
													I. Is their suggestion about clinical performance?												are centers in some other places, we can access easily and
													P. No, it is about administrative performance; for example,												also it will be easy for them to manage.
													a person works as a coordinator of a case team and perform
													well, he will be assumed to do the same if he/she becomes a												P. Yes, it is because of the restrictions and also it will
													head. It is like that not based on his/her clinical												be good if there will be a rule which can allow us to buy
													performance.												from outside, if we can’t find our demand at PFSA; but we
													I. Who is going to measure that person’s performance?												are in the difficult situation, we are not getting from
													P. The woreda, experts from woreda and the staffs.												PFSA and also the rules and regulations confine us not to
													I. Is the woreda gathering staffs?												buy outside otherwise it is corruption.
													P. The staff will vote for candidates and then the health
													center management and the woreda people will decide												P. If the government can open different branches and also
													together.												in the health centers, if we can prepare our lists based on
													I. Who are the members of the management?												facts or existing situation and use proper drugs to prevent
													P. The department heads (from all case teams).												wastages.
								P. Starting the service delivery with short term training
								is temporary solution, in a long run there should be well
								trained professionals in each health facilities. If we have
								at least a psychiatric nurse in each health centers and an
								independent department, they can work with accountability;
								it is possible to deliver the service for the time being
								like this and then it will be necessary to have well
								trained professionals in each health centers to increase
								the quality of the service. Afterward it should run like
								other programs, it should have a focal person at the woreda
								level as well as the health centers because it is not a
								simple problem even though it has been unnoticed, it is
								important to admit the existence and effect of the problem
								and then find solutions rather than ignoring it.

## Sheet: Equity and inclusivenes
	Equity and inclusiveness
Respondents	Access to service			Stigma
Sex-Male	Barriers to access		Facilitators to access	Anti-stigma barriers	Anti-stigma facilitative factors
Organization- woreda health office	paying for medication/investigations/service	Distance	Facilitators to access	Anti-stigma barriers	Anti-stigma facilitative factors
IDI-08
					P. It (stigma) is not common in mental health; what I mean
					is mental health patients are not stigmatized in our
					society like HIV patients.
					P. Yes, even though there are improvements regarding HIV
					too; for example there are people with a severe mental
					illness but the society use to help them. Sometimes, they
					are facing stigma even though it is not comparable with HIV
					patients, but I think this developed that, people use to
					assume that person might attack them because he/she is a
					mentally ill person, in which their assumption is sometimes
					true, there are patients who acts violent and try to attack
					others even though there are patients who do not have such
					aggressive behaviour, and no one is stigmatized such type
					of patients.
					P. I know only PRIM project regarding this, and this
					project has been discussing about previous and current
					trends/perceptions about mental health with the community
					elders, religious leaders and representatives from
					different offices; and I got awareness about it from the
					discussion.
					P. Yes, I am willing; for example after the discussion, I
					develop knowledge about its treatability, people who are on
					the street with this problem can come to their normal state
					if they can get treatment and even they may become able to
					work; I got this perception from the discussion, so, if
					there are such type of activities in the future......
					P. Yes, their participation is very important, because
					families may not understand the problem and/or they might
					not think its treatability, even though they don’t
					stigmatized patients because they (families) are their
					families; but there are cases which families take patients
					to different hospital and holy water by understanding what
					their problem is. So, their participation is very useful
					for the society because families can explain if they face
					stigma and related problems.
					P. Yes, they do; I think they can contribute more than any
					one; first they got better because of the treatment not
					only this if that person get changed or get better, people
					in that surrounding (around that person) will know/be aware
					of what to do when they see other people with this problem.
					P. According to my information, they are getting training,
					so, what they should do is, they should communicate with
					families and let them know about the medication which the
					patients are taking and also tell them about the
					treatability of the sickness and protect patients from
					stigma.
					P. Yes, it has; because they are working in the health
					facilities, at this time they can do this at the health
					centres or at the hospitals if they want. Or they can get
					more acceptance than others, perhaps there are
					possibilities that the society accept them and get change.
Sex- Male	R: No, we do not have. We didn’t include Psychiatric			R: Though it is not deep, I do remember few things. When	patients. They call mental health patients ‘Wofefie’,
Organization-HC	illness in our ten top lists.			people had mental illness, they will not be active and want	‘Nik’. This kind of wrong attitude complicate patient’s
IDI-10				to ditach themselves from the society. The society give	problem. Thus, to solve these problems the society should
				them different name like ‘Kewie’, ‘Chinkemie’, ‘Wofefie’.	get trainings on anti-stigma, disease prevention and mental
	R: If we had it we will not distribute it free of charge;			Some people do have wrong understanding on mental health	health problems. People should also know that mental health
	we will charge them.			patients. They call mental health patients ‘Wofefie’,	problem is like any other health problem. It can be treated
				‘Nik’. This kind of wrong attitude complicate patient’s	like any other disease.
				problem.
					R: I took some training related to HIV Patients. Trainings
					were on how to consult patients and how to take
					anti-retroviral medicines. Patients need a person who
					listen their problems. As you approach them friendly they
					will get relief. I have got this knowledge when I took
					trainings on HIV counseling.
					R: Yes, I will be very happy. I had been a counselor nurse
					though currently I become health officer by upgrading
					myself. I had been working as a counselor nurse for four
					years. Counseling help patients more than giving medicines.
					It also helps them to get relief.
Sex- Male	P. There are medicines which are freely distribute. And			P. I do have some idea only through my previous psychiatry	P. Yes! I believe that they should participate! Because the
Organization-HC	there are also for sale,			class, I didn't get any other opportunity to learn about it.	information provided by/from the patients is very important
IDI-14				When I was in college I had a psychiatry course and	for the process of the research as well as to reach into
	P. All what we distribute freely are, what we received			through that I understood that different societies have	desirable result. The information gained from the third
	from the government freely, from the federal to the region,			different perceptions about mental health patients and they	party cannot be compared with the primary source, the
	and from the region to Zone and then to the Woreda. Such			relate it with Seyt'an [devil], Bud'a, liki'ft [possession	information perception of/from the victims, why/what they
	medicines are received by free model and distributed freely			by evil spirit] and also as curse; and stigmatize the	think the community marginalized them is very important.
	to the public. But what he health center bought will be for			person with this problem.	And even sometimes, without they are being marginalized or
	sale?				discriminated from the society, they isolate themselves,
					but such information can be found profoundly if they [the
					victims or their caregivers] are participated. Therefore it
				P. I have very limited experience in this regard; it was	is better to involve them.
				only once a long time age when a certain project of data
				collection by Addis Ababa University was conducted I got
				the opportunity to see that. But I fully understand that	P. As you know the health care workers have very little
				every support and care to the mental health patients will	information/ education about mental health in the school,
				in turns benefit the effort of developing mental health	therefore to involve them in such activities will broaden
				service.	their scope of knowledge and will initiate them to more
					engagement. Their understanding about mental health
				P. I never participate	patients will be improved and will give proper attention
					towards mental health service. Again practical
					participation also allows them to observe things, uhu.
					Obviously the health worker is the one who frequently make
					contacts with the actual patient ...uhh... this contacts
					will be part of his life experience too; therefore I prefer
					to say that practical participation are commendable.
Sex- Male	P. For example, regarding service delivery, it has to be			P. Look, we professionals are the only people who	P. When we say their caregivers are participating in such
Organization-HC	efficient and accessible; because it is directly related to			understanding them as a sick person but if you go to the	programs, simultaneously they are learning about how to
IDI-15	cost; finance is a necessity to go elsewhere and get a			society they are treated as crazy, and this is the result	give care for patients, so their participation is
	better treatment, in addition to this financial problem			of lack of knowledge.	significant.
	people may be exposed to the additional mental health
	problem…uhh…delivering the service in the primary level
	will be helpful especially for people who can’t get				P. First they will discuss in households and then they
	treatment by paying a big money.				will teach the society. If we can alleviate the problem
					through this patients may found a better condition for them
					to able to survive, most of the time the discrimination
					itself may lead their condition to worst. If the caregivers
					be capable of understanding the causes, what to do and
					giving the required care, it will be significant.
					P. They should participate, because if all of us can take
					it as our responsibility, we can bring a significant change
					on case identification and also giving positive response
					for the case. If these people can receive training and
					teach/educate the society wherever they go there will be a
					remarkable change.
Sex- Male	P. No! We don't give for free. until now we don't give			P. No! I don't have any information until now.	P. The thing is like this, in most cases discriminating and
Organization-HC	medicine for free, first of all we bring medicines to our				marginalizing of mental health patients is the result of
IDI-16	health center by purchasing them from the PFSA, then we add			P. No! I never involve.	ignorance and lack of knowledge. It is very good to involve
	25% according to the government policy.				them and give relevant training. It is not only training
					and participating in the programs but also creating
					awareness discussions are also important. If I understand
					the effect of discriminating and marginalizing of mental
					health patients then I will inform my fellow and this way
					it will go through all members of the community.
					P. Yes! Definitely, they are the primary victims and the
					one who suffer most. And no one understand the extent of
					their suffering and pain, therefore to give training on the
					approach and let them participate is very useful.
					P. Yes! They should participate! As you know the health
					care workers are the main actors in all health-centered
					activities. For example I used to visit different schools
Sex- Male	P. Yes, and patient use to buy from us, they have been			P. Yes, there is a project called PRIM Ethiopia which is	I. What did PRIM project did for you?
Organization-HC	taking.			working on mental health	P. They gave us training at the health center level.
IDI-17				I. Don't you know any others?	I. What kind of training?
	P. We are providing with fee?			P. No, there were no such programs in our community	P. About mental health care to give at the primary level...
				previously, but I heard about this project recently.	uhh...they gave training for all staffs for 15 days.
	P. We bought it, so, we provide it with fee.			I. Haven't you ever participated (other than prime) in?
				P. No, I don't.	P. Yes, of course, we will participate if there are
					programs which are working on anti stigma in the community.
				P. Currently, there is no a good thing towards mental
				health patients in the society, once a person gets sick
				mentally, the society use to discriminate and take that	P. Of course, it is their obligation, it is professional
				person as useless; they don't think mental health problem	responsibility, I think, they have to allow the society to
				can be treated and the patient can be better and live a	know what they know about mental health.
				normal life again. If a person get sick mentally, they use
				to take him/her to traditional healers (religious), and
				then if that person couldn't be better, they use to assume	P. They should participate because they are the part of the
				he/she is useless. So, it will be useful if we can	society and also they are more discriminating patients due
				participate in such programs and create awareness in the	to their less awareness, so it will help the patient if
				society about mental health and its treatability like other	families get knowledge, it will help the families to
				diseases.	understand mental health problem as a sickness like other
					types of sickness (not to think it is like evil sprite).

## Sheet: Ethics
	Ethics
Respondents	Quality assurance						Safeguards againest unethical research
Sex-Male	Barriers to service user satisfaction and quality assurance			Facilitative factors for service user satisfaction and quality assurance
Organization- woreda health office	Quality assurance not geared towards mental health issues	Quality assurance not practised at health center level	Barriers to SUS & QA	Quality assurance frameworks from MoH	Monitoring of Mental health service	Facilitating factors for SUS & QA
IDI-08
Sex- Male				R: We get feed backs from the woreda on monthly base. Every
Organization-HC				work from the community will be aggregated and sent to
IDI-10				health post and then to health center using their own ID
				code. Gapes are also reported to the woreda. Then feedbacks
				will be sent down.
				R: I am telling you the flow in health institutions
				starting from woreda, zone, region, central. The feedback
				also flows from central down to regional, woreda, health
				center, health post.
				R: Fine. We have client satisfaction feedback every month.
				There is a standard questionnaire developed for chronic
				care patients to collect feedback. After physical
				examination by the physician another person may evaluate
				the outcome. At the same time the patient will be asked
				whether he is satisfied on the service or not.
Sex- Male	P. For example, DTC, Drug Therapeutic Committee, we/they					P. As you know keeping the privacy of the patient is the
Organization-HC	meet every month, and they identify how and what we did					key element of any medical service, so we have twice weekly
IDI-14	throughout the month, the committee is comprised from the					evaluations and discussions in this regard, concerning how
	pharmacist, the health officer, and other health workers at					to keep the privacy of our patients, how did we satisfy our
	the OPD, so we discuss everything, including professional					patients and the like. And we don't experience any problem
	service ethics, prescription, drug distribution, and other					until know.
	many things. discuss try to identify problems if any,
	forward possible solutions, and even we can make action					P. First of all, the participation of the patients and
	plans. Apart from the monthly meeting of the DTC, Drug					their caregivers, gives us about the extent of our service,
	Therapeutic Committee, there is another Committee the					there feedback is very important, just like if someone is
	measure the patient satisfaction,					providing service to a certain part of the community, they
						return him feedback about the extent of the service they
	P. For example if you take the OPD case team, first we see					are receiving from that person. second of all sometimes the
	the daily scheduled planning of the OPD, then we see if					person who is diagnosing the patients may make mistakes, if
	they go according to their plan, check if there is any					the professional make rarely on diagnosing that leads to
	problem/challenge faced, and how did they solve it, this					mistake in the treatment, then weather the person recovered
	way you identify, then on the third day they discuss					from its illness and what has happened to the patient is
	one-to-five team work and they did the same before the					only understood from patients and their caregivers, so that
	weekend, and later at the end of the month they in one					is important.
	group, (as transformation team), every team (it may be OPD,
	it may be dispensary team, or store team) of the health					P. For example, DTC, Drug Therapeutic Committee, we/they
	center will discuss its problem, strength and weakness as					meet every month, and they identify how and what we did
	one team for a better change and development.					throughout the month, the committee is comprised from the
						pharmacist, the health officer, and other health workers at
						the OPD, so we discuss everything, including professional
						service ethics, prescription, drug distribution, and other
						many things. discuss try to identify problems if any,
						forward possible solutions, and even we can make action
						plans. Apart from the monthly meeting of the DTC, Drug
						Therapeutic Committee, there is another Committee the
						measure the patient satisfaction,
						P. For example if you take the OPD case team, first we see
						the daily scheduled planning of the OPD, then we see if
						they go according to their plan, check if there is any
						problem/challenge faced, and how did they solve it, this
						way you identify, then on the third day they discuss
						one-to-five team work and they did the same before the
						weekend, and later at the end of the month they in one
						group, (as transformation team), every team (it may be OPD,
						it may be dispensary team, or store team) of the health
						center will discuss its problem, strength and weakness as
						one team for a better change and development.
Sex- Male
Organization-HC
IDI-15
Sex- Male			P. We have experiences of evaluation on the bases of our			I. It is okay! If you told me what you know, What type of
Organization-HC			planning just like what we did in our case team.			method shall be introduced in order to conduct evaluations
IDI-16						and collect opinions about mental health service from the
						active participation of health center workers?
						P. First of all we need to place a patient satisfaction
			P. Yes! We plan according to the strategic plan, to			information/data box, and collect regularly
			implement that we have our plan, OPD has its own ,HR has			I. Who is in charge to perform the evaluation?
			its own, each department has its own.. for example the			P. The person who took the training
			Woreda may require the report of 1000 people treatment,			I. Do you have questioners to be distribute for patients?
			then I will divide that into working days, I will post it			P. Not for the patients, but for the caregivers.
			and every department work on the accomplishment of that			I. Do they give their opinion properly?
			plan.			P. Yes! If they are not able to write, we have three
						colored cards, (Yellow, Red, and Green), so everyday early
						in the morning, after we finish our regular health
						education, we assign two teams, and divide them in to two,
			P. I will answer this in two ways, from my own perspective,			those who cannot write they will be given the cards, RED
			I evaluate myself from the response of my client. If my			for no-good service, YELLOW for moderate-service, GREEN for
			client come again it means I misdiagnosis the person then I			best service, Green is only for satisfying work, in these
			have to be corrected			way we can collect and innumerate the opinions
			P. This is only from my own evaluation for the perspective
			of my client, and from the general activity, that is from
			the general activity I have carried out in a certain period
			of time, First I should look into my plans, then look into
			my data registration, and into my datasheet too, all these
			things must be reconciled, they must match each other
			properly, this can serve as evaluation, if it is
			miss-registered, repeated, or jumped that will tell you how
			effectively I did my job, and in fact there is also daily
			evaluation of self
Sex- Male	I. How might patients/caregiver contribute to making the
Organization-HC	implementation/ the service development a success?
IDI-17	P. It is important. They know the actual problems; we may
	not know what they know. We are going to decide about them
	then if they can participate they might say, this can’t be
	like this but it should be this way. And that may lead us
	to see other options, so, I think their presence will be
	helpful.
	P. They can participate, for example, they might not be
	able to say this medication should be substituted by this
	or that person should take this type of medicine, but they
	can evaluate our approach, hospitality, how to we are
	following them or how we are explaining things for them.
	They might say I don’t understand what professional A is
	saying but I do understand what professional B is saying to
	me; so, if they can participate, we can measure whether we
	are giving the service properly or not.
	P. It will help us to evaluate ourselves, and help us to
	how much we rise; we may think we are performing well but
	what is the use if they can’t understand us? So, the
	families are the one who can measure whether they
	understand what we are doing and also whether the patients
	are getting better or not. We can easily know about how the
	patients are acting at home, or they can tell us about the
	patients previous and current condition; if they tell us
	our treatment is helping them we will continue, so, in my
	opinion they will help us.

## Sheet: Intelligence &information
	Intelligence and information
Respondents	M&E
Sex-Male	M&E barriers		M&E facilitative factors
Organization- woreda health office	HMIS inadequate indicators for mental health	M&E barriers	M&E facilitative factors
IDI-08
			P. At the health centre level, all extensions use to bring
			what they did in one month and that will be evaluated;
			again at the woreda level the implementation at the health
			centre use to be evaluated at the presence of health centre
			heads and also sometimes donors if there is budget,
			otherwise the head and the command post (a committee which
			is ruling programs in the health centres) use to evaluate
			its performance.
			P. Yes, the advantage of giving feedback is, it will
			indicate activities which are not performed; for example
			the woreda can comment the health centres about activities
			which haven’t be done based on the data it hand in. For
			example, there might be many cases in one kebele but they
			are working on some of them only, but if there are such
			type of processes, they will be forced or obligated to find
			the remaining cases and bring them to the health facilities.
Sex- Male
Organization-HC
IDI-10
Sex- Male			P. At the level, health center we have implemented many
Organization-HC			health programs seriously and we have also a structure to
IDI-14			follow by from nearby. Even at the level of health center,
			we have internal wing to follow up, we have also 1-5 setup,
			all these have regular evaluation of their work, in
			addition to that the management of the health center, have
			weekly meeting that re-evaluate all activities. Therefore,
			it is easy to evaluate and make sure that all programs have
			been implemented precisely or not performed.
			P. For example, DTC, Drug Therapeutic Committee, we/they
			meet every month, and they identify how and what we did
			throughout the month, the committee is comprised from the
			pharmacist, the health officer, and other health workers at
			the OPD, so we discuss everything, including professional
			service ethics, prescription, drug distribution, and other
			many things. discuss try to identify problems if any,
			forward possible solutions, and even we can make action
			plans. Apart from the monthly meeting of the DTC, Drug
			Therapeutic Committee, there is another Committee the
			measure the patient satisfaction,
			P. They set their plan together, in case team, the discuss
			in case team, so every daily activity will be allocated and
			solve problems, if they cannot solve problems, they will
			discuss it in the weekly meeting of all case team leaders,
			then if they cannot solve it will come to transformation
			team, (for example if it is the problem of medicine like
			shortage this team can solve it), if it cannot be solved
			hear, there is a management team, if there is any problem
			that cannot be solved by the health center management team
			it will be forwarded the Woreda management team.
Sex- Male		P. At the beginning of any program, first there should be
Organization-HC		a committee; a committee will be organized and a folder
IDI-15		will be prepared, and a minute will be taken, and then the
		committee will state what the problem is based on the
		minute if there is any difficulties. And also it will
		appreciate the good work and facilitate the flow of reports
		from HC to woreda, from woreda to Zone and so on. So, we
		can bring service quality by doing things step by step like
		this.
Sex- Male			P. As I told earlier there are mechanisms for different
Organization-HC			types of services, if there is any program running in the
IDI-16			health center there are strategies and planning and
			evaluation procedures. and there are its own CF (convention
			factors). With all such methods and other health
			administration systems, we have planning for three or one
			months, or weekly and even daily plans. On the basis of
			planning I may say I shall deliver mental health service
			for such amount of patients in one day, week month or three
			months. Therefore, I be abided by my planning, which can be
			measurable. I can say this can make sustainability and
			visibility if we apply a similar type of implementation.
			P. Yes! Starting from "case team" until the "management" in
			both committees, the case team (then the 1-to-5 ( then
			transformation team ( management
			P. Case team is like for example MCH is one department,
			that is one team, the work together, the evaluate all what
			they did daily (what they deed from early morning until
			5:00 Pm), the same for ANC department, Delivery-room
			department, FP and on Friday, it will come to 1-to-5
			P. Five people from different department will come together
			one from each case team, that the case team will divided to
			form one-to-five team, then the will evaluate their
			performance which will be reported to "transformation team",
			P. "transformation team" is that when there are problems
			raised during "case team" and "one-to-five" team, all
			problems can be presented here, problems can be human
			resource, or medicines supply, or may be due to field work
			of some members, or personal problems of some health
			workers, whatever, if they cannot be solved at the level of
			case team and "one-to-five" team, they will be presented
			here. Then the "transformation team" will be the last to
			solve problems or give evaluation grades.
			P. If I am not present the "transformation team" can solve
			the problem, but if the problem is beyond the
			transformation team we shall see it in the "Management
			committee" and decide.
Sex- Male	P. It is stated in a vague way, it is not clear about		P. Yes, there should be a plan, to evaluate what the health
Organization-HC	mental health indicators. We are not using HMIS indicators		center is doing; first we have to plan what we are going to
IDI-17	until they write it clearly.		do.
	P. We are using our records.		P. If we have a plan, we can evaluate the performance
			quarterly based on that plan.
	P. We have different disorders independently…. But it puts
	mental disorder as HMIS indicator, so, we can do nothing if		P. The health center itself.
	we use this as an indicator.
			P. For example, if it has a plan to treat xx number of
			mentally ill patients or if it has a plan to buy
			medications by xx thousands of birr, it is going to be
			evaluated based on that, how much it succeed, it is based
			on numeric.
			P. There are people who use to come to measure the quality,
			and the health center use to measure its level of
			performance based on the comment they give.
			P. They use to come and see, what has been done.
			P. Yes, they use to come see and give comment; we can
			measure ourselves based on their comment and also by
			checking whether the service is improving, patients are
			using the service/visiting health facilities, the referral
			system is correct, by checking how many patients went among
			patients who received referral or not.

## Sheet: Accountability
	Accountability
Respondents	Accountability barriers		Accountability facilitators
Sex-Male	accountability barriers		Robust systems to ensure accountability
Organization- woreda health office
IDI-08
Sex- Male
Organization-HC
IDI-10
Sex- Male
Organization-HC
IDI-14
Sex- Male
Organization-HC
IDI-15
Sex- Male	P. Yes! One of the problems is the challenge from the
Organization-HC	professionals who are originally from the same place where
IDI-16	the health center is situated. There are people with
	personal problems that challenge your commitment to your
	job.
	P. There are people who gave their personal sentiments and
	interest before their job and obligation.
	P. The second is if my family is near to the place where I
	am working I don't give enough attention and priority to my
	Job.
	P. When some people did not perform well, it will be a
	burden on the others
	P. Yes! I am going to go back, first there should be
	condition, the candidate for mental health care service
	training must be evaluated, his/her commitment, ability to
	accomplish the program goal and the like, some people think
	only the benefit, they don't think the obligation. so
	selection must be with specific requirement and must be
	distributed to all health centers for nomination.
Sex- Male
Organization-HC
IDI-17

## Sheet: Transparency
	Transparency
Respondents	Transparency barriers		Transparency facilitators
Sex-Male	Inadequate consultation with stakeholders		Fair systems
Organization- woreda health office
IDI-08
Sex- Male
Organization-HC
IDI-10
Sex- Male
Organization-HC
IDI-14
Sex- Male
Organization-HC
IDI-15
Sex- Male
Organization-HC
IDI-16
Sex- Male
Organization-HC
IDI-17
