# Supplementary material for: Health system governance to support scale up of mental health care in Ethiopia: a qualitative study
Source: Int J Ment Health Syst. 2017 Jun 8;11:38. doi: 10.1186/s13033-017-0144-4 (PMC5465569; doi:10.1186/s13033-017-0144-4)
Supplement: Supplementary file 5 — Additional file 5. Analysis matrix 2. [file 13033_2017_144_MOESM5_ESM.xls]

## Sheet: Rule of law
	Rule of law
	Regulation of mental health care			Absence of mental health law
	Adequate level of regulation	Inadequate regulation		Barriers to scale-up	Can be developed in parallel with scale-up	priority
Identification	Adequate level of regulation	Handled through general regulatory body	Absence of codes of conduct	Barriers to scale-up	Can be developed in parallel with scale-up	priority
IDI_09 Sex-M, Position- District health office
IDI_10 Sex-M Position- Health Center Head
IDI_11 Sex-M Position- Health Center Head
IDI_12 Sex-M Position- Health Center Head
IDI_13 Sex-M Position- Health Center Head

## Sheet: Strategic Vision
	Stratagic Vision
	Existance of mental health stratagy			Development and implementation of mental health plan															Leadership
	Strategy as facilitator for mental health care	Barriers to usefullness of stratagy	Consultation for strategy	Barriers to development and implementation of plan										Facilitative factors for development and implementation of mental health plan					Barriers	Facilitators
Identification	Strategy as facilitator for mental health care	Barriers to usefullness of stratagy	Consultation for strategy	HR planning: specialist mental health professionals expansion	HR planning: specialist mental health professionals expansion	Weak monitoring of implementation	Weak HMIS for mental health	Feasibility and sustainability of supervision/mentoring framework	Challenges with regional coordination	Financial planing and forcasting(low demand)	Low awareness/commitment at lower level management	Low institutional memory	Barriers to development and implementation of plan	Decentralisation of planing	Decentralization of psychiatrists to regions(expansion of psychiatrists)	Supervision and mentoring framework	Involving stackholders	Facilitative factors for development and implementation of mental health plan	Limited no. of people with adequate leadership capacity	Strong high level leadership	High commitment from mental health professionals
IDI_09 Sex-M, Position- District health office														I. Let’s come to the health system, where does health care planning take place (Region, Zone, woreda…)? P. Health care planning takes place starting from the higher level…okay…because Ministry of health is following it…okay…it use run communicable and non communicable…okay…if it comes by keeping the hierarchy (Federal-->Region-->Zone -->Woreda) and if they have the same sound on mental health, fo…			I. It is good; let’s pass to another issue, given that mental health care is a multi sectoral- endeavor, it may include education, police, housing…there are many things, so, how could be the woreda health office collaborate with others? P. To work with these sectors, first there should be awareness; these sectors are going to help us, especially schools will help us by spreading information about…	I. How do you think mental health care planning can be successful? P. It is important, first if it is included in their plan they are going to know what they are doing…okay…and medications they used…okay…so, they will plan to get the required medication…uhh…they will plan budget for the future.
IDI_10 Sex-M Position- Health Center Head														I: Where did planning and planning management operate? What are the plans made at the zonal level? R: We have woreda base plan which includes health center managers and woreda officers. Around March and April the overall woreda base plan will be made. We made short term plan for the year at the zonal level. There are aggregate planes that come from the national or regional level to the health cen…			I: Will you accept the plan as it is and add your own or you can accept what you want and reject what you don’t want? R: Yes, there is conversion factor. For example, population growth per year varies. Conversion factors will come from the national and the regional bureaus. Planes will come down from the southern regional state to Zone and woreda based on the population, number of facilities and …
IDI_11 Sex-M Position- Health Center Head													I: Did you involve patients and caregivers in mental health planning? R: Till now they didn’t participate in planning. I: Do you think participating patients and caregivers in mental health service quality control important? R: If I became aware of these things, I will teach other under my level.	I: How do systems for planning and management operate? R: Plans came from above. The health center can also set its own plan. I: Do the health center have its own plan? R: Yes, the health centers plan serves as a starting plan. But there are plans that came from the zone or the woreda. The yearly plan will be set and the health center would prepare its own additional plan. These plans will be div…
IDI_12 Sex-M Position- Health Center Head														I: Where does planning takes place? Do you prepare your own plan or someone plans for you, may be at zonal level or at regional level or at the woreda level? R: There are planes that flow from top to bottom. You would have national plan or woreda base plan. You would plan based on the existing situation at your health center.			I: Mental health care is a multi-sectorial endeavor. How does the district health office collaborate with other sectors to tackle mental health problems and its determinants? R: In my opinion stakeholders should participate on mental health care service delivery. Mental health patient needs psychological treatment and medical treatment from medical side. He may need societal acceptability, for ex…
IDI_13 Sex-M Position- Health Center Head														I: Ok, where does healthcare planning made? Is it at zonal level, at health center level, at district level? R: Any plan starts from region then to zone to woreda finally to health center. At the health center level we add our plane based on the existing situation on the ground. We have to implement planes set at the county level and we have to add our own plane on it. For example, the nation’s p…			I: As you know mental health is a multi-sectorial endeavor, do you have a mechanism of collaborating with other sectors? R: Yes, there are cases which you can collaborate with others. For example there may be psychological problems in working places or in the community or you may need to give health education. To do these all you should have sectorial relationship. So collaboration is a must. I: …

## Sheet: Participation & consensus
	Participation and consensus
	Coordination and consultaion							Consultation/involvement with service providers		Consultation/involvement with service users						Consultation/involvement with community				Consultation with other sectors
	Coordination & consultaion barriers			Coordination and facilitative factors				Barriers to Consultaion with service providers	Facilitative factors for Consultaion with service providers	Barriers to Consultaion with service users		Facilitative factors for Consultaion with service users				Facilitative consultation with community			Barriers for consultation with community	Barriers to consultation with other sectors	Facilitative factors for consultation with other sectors
Identification	Integration into general health policy/plan	Not having an appointed coordinator	Coordination & consultaion barriers	Plan to estyabilish NIMH	Appointing a coordinator	Coordination and consultation facilitative factors	Plan to implement the new mental health stratagy	Barriers to Consultaion with service providers	Facilitative factors for Consultaion with service providers	Attitude from leaders and administrators	Barriers to Consultaion with service users	Precedent from other illness types	Empowerment of service users	Plan for NIMH	Facilitative factors for Consultaion with service users	Plan for NIMH	Forems/meetings	Facilitative consultation with community	Barriers for consultation with community	Barriers to consultation with other sectors	Plan for NIMH	Plan to work with other sectors	Facilitative factors for consultation with other sectors
IDI_09 Sex-M, Position- District health office					I: If there is a coordinator at the zonal level, how can he manage works at the woreda level? P: We can see this in two ways. If we take it as a system, it is one of health tasks. Since, it is health problem. It should be in the system and should follow that chain. If we take it a one program it would be supported by somebody and if that support seizes everything will stop working. It wouldn’t ha…	I: What kind of collaboration and organization do you think is important? For example, at zonal level or at the woreda level or what? P: On the integration the whole health system should organized and collaborate starting from the ministry office down to the grassroots level. Focus areas should be known and actions should be taken by allocating the required budget. The report system and the super…			I: For example where do you think mental health service provision falls? P: In the current organization it would fall under medication and rehabilitation category. On the bases of educating and motivating it would fall under disease prevention. Disease prevention comprises health extension workers. They gave awareness and when they get a patient they will try to help at their level if it is above…						P. Yes, they can participate if we give them counseling and follow them up and this may led them to plan for participation…okay…but we can’t say anything about the practice we didn’t try. I. you don’t experience? P. We don’t. But it will be easier if we practice, because we have experience from the practice of HIV prevention I. Is that? P. Yes, now it is normal and its considered like malaria…oka…								I. It is good; let’s pass to another issue, given that mental health care is a multi sectoral- endeavor, it may include education, police, housing…there are many things, so, how could be the woreda health office collaborate with others? P. To work with these sectors, first there should be awareness; these sectors are going to help us, especially schools will help us by spreading information about…
IDI_10 Sex-M Position- Health Center Head		I: Is there a coordinator appointed to oversee the integration of mental health care in this district? R: In our woreda at kebele level, around 2004 EC, there was some data collection in collaboration with AAU. In June 2005 EC, experts from AAU came and made studies. In our woreda, we do not have an appointed mental health/non-communicable coordinator instead it is placed under disease prevention…				I: What is the role of this appointee? R: As I told you before, mental health service is not integrated with other health services; instead we are doing at the community level. Health extension workers look for mental health patients and their family to assist. Last time one small study was made on OPD patients for 15 days. The study was done to know the problems associated with mental health pat…					I: Ok, let’s start our interview and the first question is how many patients do you think came to your health facility to get mental health service? R: Thank you very much for giving this chance. In my health center mental health service is not given. But we can estimate that about 5% of the patients who came to our health center to get service are mental health patients. Many of the patients are…				I: Do you think participating patient and caregiver in planning is important? R: In my opinion, it is good to participate. Especially, Participating caregivers in medicine supply and other planning is important. People at the grass root level should be convinced on the prepared plan otherwise we cannot achieve our goal. We also have to see the challenges that we may face during implementation. I:…								I: Mental health needs multi-sectorial endeavor collaboration. How can mental health collaborate with other sectors? R: We cannot achieve health matters by health professional only. There are many stakeholders who can support us from agricultural sector and health sector. I: I mean mental health needs other disciplines support like psychology, sociology from social sciences and has medical part. …
IDI_11 Sex-M Position- Health Center Head		I: Do you have an appointed coordinator to oversee the integration of mental health care in your district/ health center? R: Until now we don’t have a coordinator at that level. I: It may not only be for this purpose? R: No we don’t have. I: What about with other disease? If he is there he will give a continuous training, he will follow the process with great attention. R: When we appoint a coord…			I: Can this person help to insure the quality of health service? R: Yes off course. When you appoint a person, a person will feel responsibility to accomplish his task. Ensuring quality of mental health service will be one of his responsibilities. I: He may also contact a specialist whenever needed. R: Yes, he can work on raising awareness of the society and the staff. He can also work to solve p…																		I: Mental health is a multi-sectorial endeavor. So how do you collaborate with other sectors? R: We collaborate with other sectors and work together. Some people need do not need medical examination or drug treatment. They need nondrug treatments like psychological. They need to teach families not to stigmatize mental health patients. The family may believe that mental health patients could not c…
IDI_12 Sex-M Position- Health Center Head					I: Do you have a coordinator appointed to control the integration of mental health care in your district? R: In earlier times there was nothing, but now there are some beginnings. One trained health professional is assigned. She went to Addis and took TOT. She is giving training for others. We are using her as a focal person. I: Is she appointed for mental health? R: Yes. She is HO. We were asked…	I: What is the role of the coordinator? Did she give an ongoing training for primary health care staffs on mental health care? R: I think that is important. Science changes over time and we have to update their knowledge through training. We have to differentiate the area of support. Her own work may take longer time and sometimes may become boring. If we try to control her through the number of …									I: What do you think the extent of patient or caregiver participation in the planning and delivery of mental health services? R: I think it is good to involve them, especially in planning and review meeting. One, they can share their experience; two, caregivers can prepare themselves on how to defend the reaction of patients and on how to care patients. So involving them will give you the actual …								I: Mental health care is a multi-sectorial endeavor. How does the district health office collaborate with other sectors to tackle mental health problems and its determinants? R: In my opinion stakeholders should participate on mental health care service delivery. Mental health patient needs psychological treatment and medical treatment from medical side. He may need societal acceptability, for ex…
IDI_13 Sex-M Position- Health Center Head		I: Is there a coordinator appointed to oversee the integration of mental health care in your district? R: No, there isn’t. I: Isn’t there an assigned person? R: There is no coordinator who specifically does this task.				I: What about on non-communicable disease? R: Yes, there are focal persons who are assigned for communicable, non-communicable, nutrition. I: What is the role of the focal person for non-communicable disease? I mean on ensuring ongoing training and supervision of primary care staff in mental health care. R: They supervise, evaluate and give feedbacks for workers under them. The supervision is mad…																	I: As you know mental health is a multi-sectorial endeavor, do you have a mechanism of collaborating with other sectors? R: Yes, there are cases which you can collaborate with others. For example there may be psychological problems in working places or in the community or you may need to give health education. To do these all you should have sectorial relationship. So collaboration is a must.

## Sheet: Responsiveness & integ. of care
	Responsiveness & integration of care
	Priority given to mental health		Integration at facility level											Mental illness burden & needs of users		Integration at community level
	Competing priorities	Negative attitude/low awareness of importance	Negatives of integration					Positives of integration						Barriers to community based services		Barriers for community based services			Facilitative factors for community based services
Identification	Competing priorities	Negative attitude/low awareness of importance	Lack of capacity in mental health care	Lack of time/ busy work load	Negative attitude not my job	Additional work load for PHC workers	Negatives of integration	Improving other parts of general health care	Improving access	Benefit patients health	Benefit patients/ family's finances & time	Health workers gaining additional skill	Positives of integration	Low demand	Barriers to community based services	Lack of recognition/trust	Acceptability/Low focus on community engagment	Barriers for community based services	Existing community networks	Existing community engagement in health care	Facilitative factors for community based services
IDI_09 Sex-M, Position- District health office		I: To start my question, in this as well as in prime study we are trying to look for ways how to deliver mental health service in primary health care service with other health services. This is our first study. From people who visited health center, how many of them do you thing came to get mental health service? P: To tell you the truth we didn’t do that much on mental health. I: Yes, Yes P: We …							I: For example in countries like Ethiopia, where there is no specialist at different field of study, do you think integrating mental health is important? P: In our country based on the existing situation, services should be delivered integrated with other health services. I: Yes, P: Because there is no trained man power. I: Yes. P: Therefore when we bring it down we need to integrate it with othe…	I: What kind of collaboration and organization do you think is important? For example, at zonal level or at the woreda level or what? P: On the integration the whole health system should organized and collaborate starting from the ministry office down to the grassroots level. Focus areas should be known and actions should be taken by allocating the required budget. The report system and the super…		I: Do you think mental health training for health professionals at the health center is important. P: Yes, giving training for all health professionals is important since this makes them feel ownership. Health service is a team work. The service can be delivered			I. Since they allowed only giving few service, do you think that can be a barrier? P. Yes I. Are there systems in place to provide these supports? P. We have quarterly checklist as a woreda for other programs. I. Does it include mental health? P. No, we don’t have regarding mental health. I. Don’t you have? P. No, there are problems in all levels…uhh…due to lack of awareness. Even though the prob…						I: For example if a specialist is needed or if we want to make stigma campaign will it go through that chain? P: Yes, it is in that way. Disease prevention will be made by health extension workers in the community. Health extension workers will do awareness others will mobilize the society. The service is delivered in that health center. Is there anybody who is trained on this area? How much drug…
IDI_10 Sex-M Position- Health Center Head		I: What are the possible barriers/facilitating factors to having maximum coverage of staff trained in mental health guidelines? R: Till now mental health didn’t get series attention and given at the primary level. The service has been given at hospital level. Service providers do not have adequate knowledge. They didn’t take courses more than one 1 credit hour in higher institutions. I think ther…				IDI_10			I: Do you think that integrating mental health to primary health care service is important in countries like Ethiopia? R: This is very important. Though I do not have nationwide information, I can say at the regional level mental health service is given at the hospital level. I think delivering mental health service at the PHC help at least patients who do not have complicated mental health probl…	I: Do you think this integration causes a problem? R: I don’t think it would have a problem. Instead benefits the society.					I: What are the possible barriers/facilitating factors for using health extension workers to help identify and/or provide psychosocial interventions? R: In my opinion, I don’t think it would be a problem. But, when we use them, we have to scale up their capacity. To help others they should have better knowledge and understanding of the subject matter than the society. I hope they keep the patient…						teaches the society to make blood test. Leaders teach the five members under them. Likewise, mental health service can be delivered within the sixteen packages. The sixteen packages were delivered by health professionals then it goes to health extension workers and currently delivered by health development army (one leader to five follower group). If they get a person with health problem they wil…
IDI_11 Sex-M Position- Health Center Head		I: What are the possible barriers/facilitating factors to having maximum coverage of staff trained in mental health guidelines for example, turnover? R: I think this is a common problem starting from the ministry level of the federal bureau. Here turnover has a major place. Currently, the government doesn’t give enough attention. To improve this problem the government should turn his face towards…				I: As you told me integrating mental health to primary health care benefits the society. How about the primary health care worker? I mean will it be an additional work load? R: Fine. Actually the health professional at the primary health care delivery point has many works and adding this responsibility will increase the burden. But here our main goal is to deliver quality service to the society. …			I: Ok, that is fine. In countries like Ethiopia do you think integrating mental health to primary health service important? R: Yes, this is a great idea. Members in the society commit suicide, unable to work because of mental health problem. When we say mental health we have to see in many directions. Mental health problems may be caused by different conditions like economic problems, family prob…	I: Do you think promising results could be achieved? R: Yes. I: Ok, do you think integrating mental health to primary health care service cause problems? R: Problems? I: Yes, does it have problems? R: I don’t think it would have problems. Instead it benefits the society by delivering the service in the nearby and help to treat the problem at its early stage.					I: Do health extension workers need official recognition for their role in mental health care? R: To make health extension workers to do the psychosocial intervention we have to first check their capacity of doing that job? I: Are you saying they should be trained first? R: Yes, they should be trained and solve problems at their working place. I: Do you think health development armies have the ca…						I: What are the possible barriers/facilitating factors for using health extension workers to help identify and/or provide psychosocial interventions? R: Nothing can prevent them from doing this. Since they are in the society and know the problems within they can contribute more. I: Do you think they can contribute more? R: Yes, since they work house to house, they know every staff in the society.…
IDI_12 Sex-M Position- Health Center Head						I: Do you think that giving mental health service became additional burden for health professionals? R: I don’t think it would be. When we face this kind of problem, we suggest possible solutions. We don’t know the exact problem and solution. But when we get trainings we can do our work with confidence. We came to the health center not only to give mental health services but also other services. …			I: Do you think in countries like Ethiopia, integrating mental health to primary mental health is important? R: It is very important. As you know mental health patients are not voluntary to go to health providers and to manage themselves. In addition the society is not capable of covering costs. Majority of them are poor. Similarly if you ask him to go to Butajira, he would not be comfortable. Th…	I: Do you think that giving mental health training to primary health care worker is important. R: As long as we integrate the service to primary health care we should identify the case. To do this we need a trained professional. It is difficult to give mental health medical care with the knowledge we had at school. There are many complicated things which you can’t simply differentiate. I: I have …		I: Is there any additional benefit you think? R: The other benefit is that the health professional will get satisfaction at least by giving a complete service. They also became competent and a better professional.			I: Do you think that giving mental health training to primary health care worker is important. R: As long as we integrate the service to primary health care we should identify the case. To do this we need a trained professional. It is difficult to give mental health medical care with the knowledge we had at school. There are many complicated things which you can’t simply differentiate. I: Do you …						I: Do you think in countries like Ethiopia, integrating mental health to primary mental health is important? R: It is very important. As you know mental health patients are not voluntary to go to health providers and to manage themselves. In addition the society is not capable of covering costs. Majority of them are poor. Similarly if you ask him to go to Butajira, he would not be comfortable. Th…
IDI_13 Sex-M Position- Health Center Head						IDI_13			I: Ok, in countries like Ethiopia, do you think delivering mental health service at primary health care is important? R: As we know the government is doing a prevention work. In my opinion to secure prevention it is good to include mental health service in addition to communicable disease. I think the urban dwellers may have awareness. My fear is for rural dwellers. We can take our area as an exa…	I: Do you mean the one not seriously ill? R: Yes, there may be. I: Actually, in our country people visit health facility when things are complicated. R: The situation becomes worst in rural area. A person could be considered as a mentally ill if he went without closes. They didn’t know other type of mental health problem. So, delivering the service at the health center will create awareness in th…		I: Do you think training them would have disadvantage? R: Do you mean the training? I: Yes, mental health service delivery may become an additional burden for health professionals? R: A civil servant is there to serve the society. The professional would be benefited out of the new training. My fear is to the society. If the trained person leaves his job or transferred after the service is started…			I: Do you mean the one not seriously ill? R: Yes, there may be. I: Actually, in our country people visit health facility when things are complicated. R: The situation becomes worst in rural area. A person could be considered as a mentally ill if he went without closes. They didn’t know other type of mental health problem. So, delivering the service at the health center will create awareness in th…						I: Ok, in countries like Ethiopia, do you think delivering mental health service at primary health care is important? R: As we know the government is doing a prevention work. In my opinion to secure prevention it is good to include mental health service in addition to communicable disease. I think the urban dwellers may have awareness. My fear is for rural dwellers. We can take our area as an exa…

## Sheet: Effectiveness & efficiency
	Effectiveness and efficiency
	Financing			Human resources capacity																				Infrastructure and equipment
	Financing barriers		Financing facilitative factors	Capacity barriers												Capacity facilitative factors								Infrastructure barrier			Infrastructure facilitative factors
Identification	Difficulty for casting	Financing barriers	Financing facilitative factors	Resistance/negative attitude	Staff turnover	Lack of incentive	Knowledge/competence gap for mental health	Lack of specialist(mental health) availability	PHC workers(facility based) CB	Health extention workers CB	Health volunteer (HDA) CB	Low level capacity to learn complex skills	Recruitment procedure	In-service training is not reliably available	Other training barriers	More effective use of existing resource	Specialist mental health resources	PHC workers (facility-based)	Health extention workers	Health volunteer network (HDA)	Experience of successful task sharing(eg. HIV)	Trainings related to MHC and communication skill	Capacity facilitative factors	Counselling space barriers	Supply of drugs barriers	Supply of guidelines barriers	Counselling space facilitators	Supply of drugs facilitators	Supply of guidelines facilitators
IDI_09 Sex-M, Position- District health office					I: Don’t you think staff turnover after training is a problem? P: Yes, it is. But to avoid this training many professionals is a solution. I: Why do you think is the staff turnover is high? P: This is related to the basic necessity of the people. Some people may need better education opportunity, better salary or because of family problems. I: What should be done to decrease the turnover? P: This…		I: Didn’t you do anything? P: No we didn’t. Since health professionals do not have the knowledge on mental health, we didn’t give attention to it. I: Are you saying because of lack of attention perhaps one out of five are mental health patients? P: Yes. I: How much do you think the depth of this problem in the society? P: I couldn’t say there is no mental health problem in the society. The proble…	I. What are the possible facilitating factors to hire specialists/psychiatric nurses/ health officers in this woreda? P. For example something comes in our woreda…uhh…I don’t think it will be very especial, because the problem is there and it needs solution, and then it should be solved by professionals…okay…so, there is nothing special….uhhh…if there is a budget it is not a problem to employ pro…					I: What did the recruitment and the assignment procedure looks like? P: When we start from the health extension worker, recruitment starts at the kebele level. The kebele recruits using different criteria. She should be from that society, speak that society language, and have good character. Her academic qualification should be above 12th grade if she is in the earlier curriculum and 10th grade i…	I. What kind of support do you think they need to work on mental health? P. According to me, they need to get training; and then there should be continues support and follow up with refreshment with in some interval of time (it can be within six or three months interval). It will be helpful monitor and evaluate the performance…yes, they will be successful if we can do this.	I: Guidelines can be prepared to cure or to prevent the disease. All staffs should be trained to go according to this guideline. What are the facilitators/barriers of this training? P: The main barrier is budget. I don’t think there is other barrier. I: Will you send a staff when you requested by the zone for trainnig? P: Yes, we will send. I: After that training will that person returned back to…				I. what are the possible barriers/facilitating factors for using health extension workers to help identify and/or provide psychosocial intervention? P. It will be good, because they are near for the society…okay….since they have the access to reach each household, so, I think they should be trained…okay…and then they can build the community awareness…okay….accordingly they can identify people wit…				I: Do you think mental health training for health professionals at the health center is important. P: Yes, giving training for all health professionals is important since this makes them feel ownership. Health service is a team work. The service can be delivered		I. Are you saying it is too early? P. Because we don’t observe the capacity of all the trained workers and there is complain in kela about medication provision, so it is difficult t to say anything. I. How much is the sufficiency of medication? P. Is it at the health centre level? I. Or at Zonal level? P. Now medication is at the health centre level, since they have their own income?...uhh…they h…	I. What possible problems/difficulties do you think there will be? P. The only problem we could face is that sometimes if the structures/developed protocols couldn’t be updated based on the current situations; because if they couldn’t be improved we are going to give base the old one, nothing else I. Don’t you have any other? P. Yes I. Are you stating updating documents as a problem? P. Updating …	I. To what extent do you think people with mental disorders will be able to speak privately to the health workers? Are there enough consultation rooms for people to be seen individually? P. The health centers have separate rooms. I. Do they have? P. They are not treating them in one room; they are treating by keeping their patients privacy…uhh…so, we can do this like that. I. So, are you saying t…	I. Do you think that medication distribution is rational for all health centers? P. No, I don’t. I. Why? P. It differs based on their situation…uhh…for example; there are some places which have no anti malaria…okay…there are places which are exposed to malaria, and there are diseases which are common in low land or in high lands…it depends on the health centers situations; but if we receive somet…	I. Do you think there will be a problem regarding the mental health guideline? Do you think that using the mental health guideline as a reference to give the mental health care at the health centre level could be a problem? P. I only see the advantage not the disadvantage. I. Don’t you see the disadvantage? P. Because if it is standard and rational …uhh…this medicine should be given for this type…
IDI_10 Sex-M Position- Health Center Head					I: Is there staff turn-over? R: As we know people need to improve themselves and want to live in big cities/towns. Due to this need there is staff turnover. But in our woreda the situation is different. There are nurses who work in Buee from 2 to 5 years. Here the basic thing is that there is turnover. Actually if a trained person left the job and is not replaced by another trained person, there …		I: What are the possible barriers/facilitating factors to having maximum coverage of staff trained in mental health guidelines? R: Till now mental health didn’t get series attention and given at the primary level. The service has been given at hospital level. Service providers do not have adequate knowledge. They didn’t take courses more than one 1 credit hour in higher institutions. I think ther…	I: Did you get enough specialist support? May be on training or supervising staffs? R: Till now we didn’t get any supervision support. We discuss at the woreda level to deliver the service in the health center with mental health specialists from AAU. Since we didn’t deliver the service before, currently we only made community need assessment. I: What will you do if you get cases more than your ca…		I: What are the possible barriers/facilitating factors for using health extension workers to help identify and/or provide psychosocial interventions? R: In my opinion, I don’t think it would be a problem. But, when we use them, we have to scale up their capacity. To help others they should have better knowledge and understanding of the subject matter than the society. I hope they keep the patient…			I: Are recruitment procedures efficient? How long does it take to recruit and appoint new staff? R: When new employee from the university or other places will be employed if the woreda has budget to do so. For example if one nurse leaves, the woreda has budget to employ another. I: What does the employment procedure looks like? R: When an employee leaves his job announcement will be posted to rep…	hospital level. Service providers do not have adequate knowledge. They didn’t take courses more than one 1 credit hour in higher institutions. I think there was no enough guideline. Trainings at the region or zone level were on communicable disease Ministry of health didn’t give short term training on mental health/non-communicable disease. The service was delivered at the hospital level. It is b…							I: What kind of measures do you think should be taken when someone leaves? R: From others experience like HIV trainings are given in other health problems like HIV. After someone trained, he will give training for others. Another option is training more individuals. If one leaves his job the other can easily replaces. This will help to continue the service without interruption and also to improve…			I: Do you have a safe, separate consultation room for mental health patients? R: We have a room for OPD patients; they can use this room for their purpose. We don’t have a separate room for them.	I: Do you have enough medicine supply and medical service for mental health patients? R: We don’t have the supply. I: You mean nothing? R: Let me clear with you, we didn’t even get buyers for chlorpromazine in the market. I think this is order by middle level health professionals. We do not clearly know for whom psychotropic drugs are allowed. We do not have access to them. We request PFSM by col…			I: What kind of measure should be taken to improve the drug policy? May be you may have the capacity and the willingness to do it. R: As I told you before, it is good to integrate with the primary health care. The integration will improve the capacity of health professionals around mental health illness. This will make medicines that were prescribed by psychiatric nurses available. As long as the…
IDI_11 Sex-M Position- Health Center Head					participate per health center. Even that person may ask transfer and left the health center after he trained. I: He may also left the job right? R: If he left, you will have that gap for the whole year.		I: What are the possible barriers/facilitating factors to having maximum coverage of staff trained in mental health guidelines for example, turnover? R: I think this is a common problem starting from the ministry level of the federal bureau. Here turnover has a major place. Currently, the government doesn’t give enough attention. To improve this problem the government should turn his face towards…	I: Do you have mental health professional at the specialist level? R: We don’t have here at the health center level? I: Do you have a culture of training staffs may be when the specialist comes or by other senior staffs in the health center? R: Though we don’t have specialists a person who participated in training will train his colleagues under him in the health center. I: Really. R: Yes, for ex…		I: Do health extension workers need official recognition for their role in mental health care? R: To make health extension workers to do the psychosocial intervention we have to first check their capacity of doing that job? I: Are you saying they should be trained first? R: Yes, they should be trained and solve problems at their working place.			I: What does the recruitment procedure look like? How many days will it take to employee a person? R: To employ a health professional there are procedures to be passed. There may be delay to in the process. I: How many days will it take? R: It may take one or two months. I: Do you think procedures that are used for recruitment are enough? R: In my opinion that is not enough. I: Do you have anythi…	I: What are the challenges in training health professionals? R: It is good to give trainings in their work area. This will help them to give higher attention and to internalize the subject matter. I: Do you mean on job training? R: Yes, on job trainings are important. I: Do you have a trend of training a new employee as he/she employed? How do you train your new employees? R: They will start work…					I: What are the possible barriers/facilitating factors for using health extension workers to help identify and/or provide psychosocial interventions? R: Nothing can prevent them from doing this. Since they are in the society and know the problems within they can contribute more. I: Do you think they can contribute more? R: Yes, since they work house to house, they know every staff in the society.…					I: Do you have a separate room in which mental health patients can consult the physician privately? R: Till now we do not have a separate room.	I: Do you have enough drug supply for mental health patients in your health center? R: In our health center we don’t have this drug and we do not prescribe it since we didn’t give mental health care service so far. Currently, we refer patients to Butajira hospital. We only give psychological treatment. So we don’t have the service as well as the drugs. I: What do you think about the drug policy, …			I: How do drug policies impact on availability of drugs? What measures can be taken to improve drug policies? R: Here, we didn’t face any problem on the supply of drugs. We had problems on prescription. The policy creates favorable condition for us. I: Do you mean the existing drug policy? R: Yes, it is good. I: Are you convenient with drug policy? R: Yes. I: What will you do if you didn’t get th…
IDI_12 Sex-M Position- Health Center Head				I: Do you think training them would have a problem? R: I don’t think it would create a problem. Trainings make a person sensitive that is a person may become sensitive when he knows about something which he didn’t know before. There are people who brings things on the training to their life (may be 1-0.5% of the trainee). Making any kind of examination does not have benefit for mental health pati…	I: How is the staff turnover in your health center? R: There is high turnover. Since we are near to Addis a minimum of two or three employees per year left the health center. In the last six months four staffs left the health center. I: What is the reason of this turn over? R: The major cause is benefits of the employee. The per diem paid in Addis is much higher than the per diem paid in Buee. I:…		I: Do you think that giving mental health training to primary health care worker is important. R: As long as we integrate the service to primary health care we should identify the case. To do this we need a trained professional. It is difficult to give mental health medical care with the knowledge we had at school. There are many complicated things which you can’t simply differentiate. I: What ar…	I: What kind of service will you give? R: Since we do not have psychiatric professionals it is difficult to identify the case. Sometimes you may use trial and error to give medical care. But if it is known and if it has clear symptom we will refer to Butajira hospital or Ammanuel Hospital.		I: Do health extension workers need official recognition for their role in mental health care? R: To make health extension workers to do the psychosocial intervention we have to first check their capacity of doing that job? I: Are you saying they should be trained first? R: Yes, they should be trained and solve problems at their working place.	I: Do you think that they had enough knowledge and capable of doing sustainably? R: As I told you before the responsibility of health development army should be reporting when he get any sick person.		I: Do you think the recruitment procedure is efficient? R: We cannot directly employ workers. Employment is made by woreda. By the way health professionals in this health center are efficient. This is because new graduates will be assigned in the rural health centers unless they had good reasons (like being disabled). After they get two or three years’ experience, they will transfer to our health…	I: What are the possible barriers/facilitating factors to having maximum coverage of staff trained in mental health guidelines? R: One of the barriers would be not having training access. There is no responsible body that prepares special trainings and upgrade/refresh the capacity of the staff. If we didn’t give training for new employee, it is difficult for him to carry out his job and to give q…					I: Can health extension workers help to identify or provide psychosocial interventions? R: That is good. Since they are in the community and make house to house visit, they know the society very well. I: What are the possible barriers/facilitating factors for using health extension workers to help identify and/or provide psychosocial interventions? R: You cannot give them the diagnose part but th…	I: Do you think that they are busy to do this? They may not have time for this purpose. R: Never, they are doing this, when they did their day to day activity. They will not look for mental health patient in the whole kebele. But, if they go to one village, they will do it while they are doing their normal job. When you round the kebele house to house, if you get a patient lied on the bed you hav…			I: What is the role of the coordinator? Did she give an ongoing training for primary health care staffs on mental health care? R: I think that is important. Science changes over time and we have to update their knowledge through training. We have to differentiate the area of support. Her own work may take longer time and sometimes may become boring. If we try to control her through the number of …	I: Do you have a separate room for mental health patients to consult the physician privately? R: We don’t have now. But in the future, we will try to have a separate room for mental health patients. Since the consultation takes longer time.	I: Did the supply of drug adequate? R: Yes, since we can buy as we want and whenever we have gap. We can buy large quantity drugs in three months interval. Actually, there is shortage of drugs on certain items. Some drugs even may not be in the market. For example, you can’t get 40% glucose anywhere in the market. When you face shortage of drugs, you can buy up to five thousand in private compani…			I: Let me ask you about infrastructure and equipment. How adequate is the supply of drugs/ medications for mental health care at the district health facilities? You may not have mental health drugs; you can tell me what is going on other drugs? R: We don’t have mental health drugs in our store. We will buy drugs based on the amount of drug in the store four times in a year. We get drugs from PFSA…
IDI_13 Sex-M Position- Health Center Head			I: Does the health center generate income? R: Yes, it has a revolving fund. Incomes are from sell of drugs, card. The health center sells drugs by adding 5% profit margin. This 5 % actually should be studied again since we are giving MCH service for free. The health center has its own account. We couldn’t give money for the employee. What we did is that, we will select an employee performing best…		I: Let’s talk on the turnover though you told me some before. Is there high turnover in your health center? R: Yes, I think there is a rule which says a person can get transfer if he serves some years in remote area. The health professional will request you his right you have to respect. Sometimes they will transfer one health professional from one health center to the other if there are many vac…		I: What are the possible barriers/facilitating factors to having maximum coverage of staff trained in mental health guidelines? R: Do you mean health professionals delivering service based on the guideline? I: Yes, Factors that facilitate/blocks for not having many health professionals trained on the mental health guideline. R: One our economical capacity determines this. To give trainings, we ha…	I: What are the possible barriers/facilitating factors to having sufficient specialist mental health professionals to provide support may be in terms of training, supervision, support and a referral service? R: We couldn’t get specialists since we are in remote rural area. When we get cases we refer to hospitals. I: Do you refer them to Butajira hospital. R: In Butajira there are case teams who d…		I: Ok, What are the possible barriers for using health extension workers to provide psychosocial interventions? R: The government organizational structure is one barrier. Health extension workers have many tasks. They did health related work, education and agricultural work. Sometimes you couldn’t get them when they are participating on agriculture. I think the organizational structure put them h…	I: What kind of support do health development armies need? R: Since they are at the community level and have lower educational background we have to be care full on the type of training we are going to give. Most of them are females. Some of them may not be educated. This may became a barrier for your training. On the training we will have teaching aids like drawings, posters and manuals. The lea…		I: Do you think the recruitment procedures are efficient? R: It takes longer time. I: How many days does it take? R: Do you mean to fill the employment form? I: From the day of request to … R: Up to employment? I: up to being employed and R: It may take a year or you may not get him/her. This is because decisions are made at woreda or zonal level. This is determined by other bodies at higher leve…	I: Do you think training primary health care staffs to deliver mental health care is important? R: I am a diploma graduate clinical nurse. I took one course on this area. Any health professional has taken this course. I believed that all have the potential to do this. The difference here may be whether the person upgrades it or not; or whether the person implement it or not. If a person didn’t im…						I: Do you think using health development army to provide psychosocial interventions like the basic counseling is important? R: health development armies are the lowest level of organization. They are organized in one to five group. I: What do you mean one to five grouping? R: They have leader-follower organization and they did their job on voluntary basis. The leader will get training. The health…			I: What about on non-communicable disease? R: Yes, there are focal persons who are assigned for communicable, non-communicable, nutrition. I: What is the role of the focal person for non-communicable disease? I mean on ensuring ongoing training and supervision of primary care staff in mental health care. R: They supervise, evaluate and give feedbacks for workers under them. The supervision is mad…	I: Do you have rooms for mental health patients to be able to speak privately to the health worker? R: Do you mean class arrangement or places to contact privately? I: A place to consult with the physician. R: We have consultation rooms for children and adults. But if we need for this purpose we have to arrange another room since mental health patients need silence.	I: Does the drug policy affect the availability of drugs? R: Yes, I am not sure; there is a regulation which restricts services that can be delivered by health center. I: Ehhh R: Because, if you do not deliver that service, supplying drug does not have meaning. Delivering the service and not supplying the drugs is also a problem. For example medications given through IV would not be given in heal…			I: Do you have epilepsy drugs? R: Yes, we had. We will bring drugs for epileptic patients since they took them in their schedule. I: What should be done to improve the drug policies? Since these policies and regulations may restrict the services delivered to the society. R: I think it is good to have discussions with stack holders. As long as the aim of the government is to deliver efficient and …

## Sheet: Equity & inclusiveness
	Equity & inclusiveness
	Access to services			Stigma
	Barriers to access		Facilitators to access	Anti-stigma barriers	Anti-stigma facilitative factorsbarriers
Identification	Paying for medication/investigations/service	Distance	Facilitators to access	Anti-stigma barriers	Anti-stigma facilitative factorsbarriers
IDI_09 Sex-M, Position- District health office				I: Ok, Stigma is caused by the problem of disease that doesn’t have curing drugs like leprosy, mental illness, HIV/AIDS. You know that people with these problems are stigmatizing by the society. Do you know a campaign in this country that is made to avoid this problem? P: No. I: No? P: Nothing is done on this area. I: Did you ever participate on stigma campaign? P: First of all, starting from my …	I: Are you voluntary to participate in stigma campaign in the future? P: Yes. Though the problem is there, nothing is done on non-communicable disease like mental health. I: Do you think all health professionals should fight against stigma? P: Yes, they do. As it was done on TB and malaria if we work in collaboration we can minimize stigma.
IDI_10 Sex-M Position- Health Center Head	I: Are psychotropic medicines in your emergency drug list? R: No, we do not have. We didn’t include Psychiatric illness in our ten top lists. I: If you had them will you distribute them for free or do you charge them? R: If we had it we will not distribute it free of charge; we will charge them.			I: Are you aware of any anti-stigma programs for mental health? R: Though it is not deep, I do remember few things. When people had mental illness, they will not be active and want to ditach themselves from the society. The society give them different name like ‘Kewie’, ‘Chinkemie’, ‘Wofefie’. Some people do have wrong understanding on mental health patients. They call mental health patients ‘Wof…	problem. Thus, to solve these problems the society should get trainings on anti-stigma, disease prevention and mental health problems. People should also know that mental health problem is like any other health problem. It can be treated like any other disease. I: Ok, have you ever been involved in any anti-stigma programs for mental health? R: I took some training related to HIV Patients. Traini…
IDI_11 Sex-M Position- Health Center Head					I: Do you aware of any anti-stigma campaign on mental health? R: If we stigmatize the mental health patients, we will worsen the problem. When we become close to them according to their behavior, they will approach us. If we give them a name, they will detach themselves from the society. I: Do you mean stigmatize mental health patients will worsen the problem? R: Yes. I: Do you want to participat…
IDI_12 Sex-M Position- Health Center Head					I: Are you aware of any anti-stigma programmes for mental health? R: We use anti-stigma campaign for HIV/AIDS. The society has the concept of anti-stigma. But here we are expected to teach about mental health as mental health is a non-communicable disease and can be treated with medicines and so on. I don’t have the exposure on mental health so far. I: Do you want to participate? R: Definitely, I…
IDI_13 Sex-M Position- Health Center Head	I: But, is there adequate supply of drugs for other disease? R: We had a revolving fund and we will buy drugs and sell it to patients. I don’t think a person with mental health problem can afford the price of these medicines. We have to see in Ethiopian context.		I: Yes, most of the time these people are from low income family. R: I think we have to give them freely. Mental health medicines are expensive. If it is given freely it should be supplied sustainably.	I: Are you aware of any anti-stigma programmes for mental health? R: Actually, there is stigma. Mental health problems are worsening by the society. The society marginalized mental health patients; even nobody is interested to hear them. I: Have you ever been participated in any mental health anti-stigma campaign? R: Do you mean before? I: Yes, in mental health anti-stigma campaign? R: No, I didn…	I: Do you want to participate? R: Yes. I: Do you think participating patients and caregiver in anti-stigma campaign of mental health is important? R: Yes, they should participate since they are main stakeholders. This time everything is done at the community level. I: Do you think participating health professionals in anti-stigma campaign of mental health is important? R: Yes, that is very import…

## Sheet: Ethics
	Ethics
	Quality assurance						Safeguards against unethical research
	Barriers to service user satisfaction & quality assurance			Facilitative factors for service user satisfaction & quality assurance			Safeguards against unethical research
Identification	Quality assurance not geared towards mental health issues	Quality assurance not practiced at health center levelgeared towards mental health issues	Barriers to service user satisfaction & quality assurance	Quality assurance frameworks from MOH	Monitoring of mental health service	Facilitative factors for service user satisfaction & quality assurance	Safeguards against unethical research
IDI_09 Sex-M, Position- District health office					I. Do you think they can participate in the service development quality evaluation and all aspects? P. Yes I. you have common procedures to evaluate the service delivery of different sickness, such as coverage, quality of service, do you think the same methodology can be applied to mental health care service? P. There is evaluation in some programs…okay… second there are programs which has qualit…
IDI_10 Sex-M Position- Health Center Head					I: Don’t you think that participating the patient may help us to know which kind of service is convenient for them, what kind of work should be done to improve the service quality and other things? R: Actually, it is important. When we implement our plan we couldn’t say since you had this you should do this. To deliver quality service we have to make patients our center. To improve the quality of…
IDI_11 Sex-M Position- Health Center Head			I: What kind of HMIS indicator did you use to monitor? R: Primary health care services are not equipped enough to deliver a full flagged service. To monitor the service we have to start from the health professional capacity. On the supply side it should be categorized as other class like OPD, Emergency and things related with drugs. R: Delivering mental health service at the primary health care l…	I: What kind of HMIS indicator did you use to monitor? R: Primary health care services are not equipped enough to deliver a full flagged service. To monitor the service we have to start from the health professional capacity. On the supply side it should be categorized as other class like OPD, Emergency and things related with drugs. R: Delivering mental health service at the primary health care l…	I: How can delivery of mental health monitored in in primary health care? R: There should be its own plan starting from health center. Then we can control by identifying patients with the help of health extension workers and care givers. If we left the service for the physician only we will not be successful. There should be follow up. I: Do you collect feed backs from the patients and caregivers…	I: How do you collect feed backs? R: We collect feed backs every 3 months from the society on a meeting. On this meeting the woreda administrators will participate. Users can also give feed backs on suggestion boxes in the health center on daily bases. I: Do you accept feed backs from health posts under you? R: Feedbacks came to our office. It may be on the supply of inputs or service problems. T…
IDI_12 Sex-M Position- Health Center Head					I: Do you think that participating patients and caregivers will improve the quality of the service? R: Yes. They can help us not only to improve the quality but also to get feedback. I: How would you feel about working with patients and caregivers in this way? R: I would be very happy if I can work with them. Do you know what, they can give you actual experience. Responses which are given by Pati…	I: Do you think controlling quality of the service is important? R: Yes, that is a must. You are doing these all things to assure the quality of the service. You should also check whether they getting medicine on time or not. The coordinators may help us in doing these. R: Do you mean on mental health? I: No, on other health problems since currently you are not delivering mental health service. R…
IDI_13 Sex-M Position- Health Center Head					I: Ok, let’s pass to the monitoring and evaluation part. How can delivery of mental health care in primary care be monitored in a feasible and sustainable way? R: Is that evaluation? I: How could you monitor mental health care delivery? R: When you monitor you have to go to up to grass root level. You have to check each and every activity. I: But here we integrate mental health service to primary…	I: Did this build your capacity? R: Yes, it is. Focal persons also give feed backs going down to your level. They even ask you if they get walking on the street. This will reminds you if you miss something. This is one type of gap filling. I: Did focal persons insure quality of service? R: As I told you before this can be done by making house to house checkups. I: Does this help to ensure reliabl…

## Sheet: Inteligence & information
	Intelligence & information
	M&E
	M&E barriers		M&E facilitative factors
Identification	HMIS inadequate indicators for mental health	M&E barriers	M&E facilitative factors
IDI_09 Sex-M, Position- District health office	I. Do you have HMIS indicators for mental health until now? P. No, One of the gaps in HMIS is that it is general, it has no detail entries for epilepsy, psychotic, depression or others, if the detail was there, we could be able to see how many cases we sow and also to know why we can’t do better. I. So, that means there is no way to give feedback about activities which had to be done to health ce…		I. Do you think they can participate in the service development quality evaluation and all aspects? P. Yes I. you have common procedures to evaluate the service delivery of different sickness, such as coverage, quality of service, do you think the same methodology can be applied to mental health care service? P. There is evaluation in some programs…okay… second there are programs which has qualit…
IDI_10 Sex-M Position- Health Center Head			I: There are Health Management Information System (HMIS) indicators. Which of the indicators are important? R: Mental health is broad and it is one component of health. TV and HIV have their own component in HMIS. HMIS doesn’t give specific indicators instead it gives general indicators. We made HMIS report for the some disease monthly. It may be case based and should be reported to the next leve…
IDI_11 Sex-M Position- Health Center Head		I: What kind of HMIS indicator did you use to monitor? R: Primary health care services are not equipped enough to deliver a full flagged service. To monitor the service we have to start from the health professional capacity. On the supply side it should be categorized as other class like OPD, Emergency and things related with drugs.	I: How can delivery of mental health monitored in in primary health care? R: There should be its own plan starting from health center. Then we can control by identifying patients with the help of health extension workers and care givers. If we left the service for the physician only we will not be successful. There should be follow up. I: Do you collect feed backs from the patients and caregivers…
IDI_12 Sex-M Position- Health Center Head			I: You use different kinds of Health Management Information System (HMIS) indicators to do monitoring and evaluation. What kind of HMIS indicators would be useful? R: Yes, we evaluate them monthly. We select them randomly and check the quality, neatness and others. When HMIS training is given for the first time there was a table on the form that has 12 rows. You can select one row and you can see…
IDI_13 Sex-M Position- Health Center Head	I: When we monitor there are HMIS indicators. What kind of HMIS indicators would be useful? R: I don’t think mental health indicators are included in the HMIS. In HMIS there are 27 indicators. Currently, we are doing on that. I: I think mental health indicators are there. R: On HMIS there are indicators, which are the core points. But there is HMIS report at the OPD level and mental illness is in…		I: Ok, let’s pass to the monitoring and evaluation part. How can delivery of mental health care in primary care be monitored in a feasible and sustainable way? R: Is that evaluation? I: How could you monitor mental health care delivery? R: When you monitor you have to go to up to grass root level. You have to check each and every activity. I: But here we integrate mental health service to primary…

## Sheet: Accountability
	Accountability
	Accountability barriers	Accountability facilitators
Identification	Accountability barriers	Robust systems to ensure accountability	Accountability facilitators
IDI_09 Sex-M, Position- District health office
IDI_10 Sex-M Position- Health Center Head
IDI_11 Sex-M Position- Health Center Head
IDI_12 Sex-M Position- Health Center Head
IDI_13 Sex-M Position- Health Center Head

## Sheet: Transparency
	Transparency
	Transparency barriers		Transparency facilitators
Identification	Inadequate consultation with stakeholders	Transparency barriers	Fair systems
IDI_09 Sex-M, Position- District health office
IDI_10 Sex-M Position- Health Center Head
IDI_11 Sex-M Position- Health Center Head
IDI_12 Sex-M Position- Health Center Head
IDI_13 Sex-M Position- Health Center Head
